# Supplementary material for: Toll-Like Receptor and miRNA-let-7e Expression Alter the Inflammatory Response in Leishmania amazonensis-Infected Macrophages
Source: Front Immunol. 2018 Nov 29;9:2792. doi: 10.3389/fimmu.2018.02792 (PMC6283264; doi:10.3389/fimmu.2018.02792)
Supplement: Table S2 — Predicted target mRNAs of the let-7e miRNA. The miRNA-mRNA interactions predicted using miRecord tools (http://c1.accurascience.com/miRecords/) were based on the integration of the predicted targets obtained from at least three of the following prediction tools: DIANA-microT, MicroInspector, miRanda, MirTarget2, miTarget, NBmiRTar, PicTar, PITA, RNA22, RNAhybrid, and TargetScan/TargertScanS. [file Table_2.XLSX]

## Sheet: Sheet1
# "1" : interaction predicted; "0" : interaction not predicted.
miRNA ID	miRNA Acc	Refseq	Symbol	Description	diana	microinspector	miranda	mirtarget2	mitarget	nbmirtar	pictar	pita	rna22	rnahybrid	targetscan
mmu-let-7e	MIMAT0000524	NM_001004155	9930012K11Rik	RIKEN cDNA 9930012K11 gene	0	0	1	1	0	0	1	1	0	1	0
mmu-let-7e	MIMAT0000524	NM_001017966	Ddi2	DNA-damage inducible protein 2	0	0	1	1	0	0	1	1	0	1	0
mmu-let-7e	MIMAT0000524	NM_001024139	Adamts15	a disintegrin-like and metallopeptidase (reprolysin type) with thrombospondin type 1 motif, 15	0	0	1	1	0	0	1	1	0	1	0
mmu-let-7e	MIMAT0000524	NM_001025067	Lrig2	leucine-rich repeats and immunoglobulin-like domains 2	0	0	1	1	0	0	1	1	0	1	0
mmu-let-7e	MIMAT0000524	NM_001029912	Zswim5	zinc finger, SWIM domain containing 5	0	0	1	1	0	0	1	1	0	1	0
mmu-let-7e	MIMAT0000524	NM_001031772	Lin28b	lin-28 homolog B (C. elegans)	0	0	1	1	0	0	1	1	0	1	0
mmu-let-7e	MIMAT0000524	NM_001033759	Tmem2	transmembrane protein 2	0	0	1	1	0	0	1	1	0	1	0
mmu-let-7e	MIMAT0000524	NM_001037099	Cacnb4	calcium channel, voltage-dependent, beta 4 subunit	0	0	1	1	0	0	1	1	0	1	0
mmu-let-7e	MIMAT0000524	NM_007520	Bach1	BTB and CNC homology 1	0	0	1	1	0	0	1	1	0	1	0
mmu-let-7e	MIMAT0000524	NM_007719	Ccr7	chemokine (C-C motif) receptor 7	0	0	1	1	0	0	1	1	0	1	0
mmu-let-7e	MIMAT0000524	NM_007892	E2f5	E2F transcription factor 5	0	0	1	1	0	0	1	1	0	1	0
mmu-let-7e	MIMAT0000524	NM_007916	Ddx19a	DEAD (Asp-Glu-Ala-Asp) box polypeptide 19a	0	0	1	1	0	0	1	1	0	1	0
mmu-let-7e	MIMAT0000524	NM_007958	Smarcad1	SWI/SNF-related, matrix-associated actin-dependent regulator of chromatin, subfamily a, containing DEAD/H box 1	0	0	1	1	0	0	1	1	0	1	0
mmu-let-7e	MIMAT0000524	NM_008088	Gas7	growth arrest specific 7	0	0	1	1	0	0	1	1	0	1	0
mmu-let-7e	MIMAT0000524	NM_008213	Hand1	heart and neural crest derivatives expressed transcript 1	0	0	1	1	0	0	1	1	0	1	0
mmu-let-7e	MIMAT0000524	NM_008555	Masp1	mannan-binding lectin serine peptidase 1	0	0	1	1	0	0	1	1	0	1	0
mmu-let-7e	MIMAT0000524	NM_008783	Pbx1	pre B-cell leukemia transcription factor 1	0	0	1	1	0	0	1	1	0	1	0
mmu-let-7e	MIMAT0000524	NM_009041	Rdx	radixin	0	0	1	1	0	0	1	1	0	1	0
mmu-let-7e	MIMAT0000524	NM_010264	Nr6a1	nuclear receptor subfamily 6, group A, member 1	0	0	1	1	0	0	1	1	0	1	0
mmu-let-7e	MIMAT0000524	NM_011081	Piga	phosphatidylinositol glycan anchor biosynthesis, class A	0	0	1	1	0	0	1	1	0	1	0
mmu-let-7e	MIMAT0000524	NM_013790	Abcc5	ATP-binding cassette, sub-family C (CFTR/MRP), member 5	0	0	1	1	0	0	1	1	0	1	0
mmu-let-7e	MIMAT0000524	NM_013906	Adamts8	a disintegrin-like and metallopeptidase (reprolysin type) with thrombospondin type 1 motif, 8	0	0	1	1	0	0	1	1	0	1	0
mmu-let-7e	MIMAT0000524	NM_015747	Slc20a1	solute carrier family 20, member 1	0	0	1	1	0	0	1	1	0	1	0
mmu-let-7e	MIMAT0000524	NM_019711	Rbms2	RNA binding motif, single stranded interacting protein 2	0	0	1	1	0	0	1	1	0	1	0
mmu-let-7e	MIMAT0000524	NM_022890	Cldn12	claudin 12	0	0	1	1	0	0	1	1	0	1	0
mmu-let-7e	MIMAT0000524	NM_025840	Bzw2	basic leucine zipper and W2 domains 2	0	0	1	1	0	0	1	1	0	1	0
mmu-let-7e	MIMAT0000524	NM_025845	Prpf38b	PRP38 pre-mRNA processing factor 38 (yeast) domain containing B	0	0	1	1	0	0	1	1	0	1	0
mmu-let-7e	MIMAT0000524	NM_025872	Golt1b	golgi transport 1 homolog B (S. cerevisiae)	0	0	1	1	0	0	1	1	0	1	0
mmu-let-7e	MIMAT0000524	NM_025961	Gatm	glycine amidinotransferase (L-arginine:glycine amidinotransferase)	0	0	1	1	0	0	1	1	0	1	0
mmu-let-7e	MIMAT0000524	NM_026343	Stx17	syntaxin 17	0	0	1	1	0	0	1	1	0	1	0
mmu-let-7e	MIMAT0000524	NM_028711	Slc25a27	solute carrier family 25, member 27	0	0	1	1	0	0	1	1	0	1	0
mmu-let-7e	MIMAT0000524	NM_028800	Stk40	serine/threonine kinase 40	0	0	1	1	0	0	1	1	0	1	0
mmu-let-7e	MIMAT0000524	NM_028876	Tmed5	transmembrane emp24 protein transport domain containing 5	0	0	1	1	0	0	1	1	0	1	0
mmu-let-7e	MIMAT0000524	NM_031997	Tmem2	transmembrane protein 2	0	0	1	1	0	0	1	1	0	1	0
mmu-let-7e	MIMAT0000524	NM_146123	Cacnb4	calcium channel, voltage-dependent, beta 4 subunit	0	0	1	1	0	0	1	1	0	1	0
mmu-let-7e	MIMAT0000524	NM_199025	Zbtb26	zinc finger and BTB domain containing 26	0	0	1	1	0	0	1	1	0	1	0
mmu-let-7e	MIMAT0000524	NM_183029	Igf2bp2	insulin-like growth factor 2 mRNA binding protein 2	0	0	1	1	0	0	1	1	0	1	0
mmu-let-7e	MIMAT0000524	NM_178686	Ccdc100	coiled-coil domain containing 100	0	0	1	1	0	0	1	1	0	1	0
mmu-let-7e	MIMAT0000524	NM_178668	E430028B21Rik	RIKEN cDNA E430028B21 gene	0	0	1	1	0	0	1	1	0	1	0
mmu-let-7e	MIMAT0000524	NM_177152	Lrig3	leucine-rich repeats and immunoglobulin-like domains 3	0	0	1	1	0	0	1	1	0	1	0
mmu-let-7e	MIMAT0000524	NM_178922	Hic2	hypermethylated in cancer 2	0	0	1	1	0	0	1	1	0	1	0
mmu-let-7e	MIMAT0000524	NM_172445	Wdr37	WD repeat domain 37	0	0	1	1	0	0	1	1	0	1	0
mmu-let-7e	MIMAT0000524	NM_207636	Fndc3a	fibronectin type III domain containing 3a	0	0	1	1	0	0	1	1	0	1	0
mmu-let-7e	MIMAT0000524	NM_172685	Slc25a24	solute carrier family 25 (mitochondrial carrier, phosphate carrier), member 24	0	0	1	1	0	0	1	1	0	1	0
mmu-let-7e	MIMAT0000524	NM_178730	Tmprss11f	transmembrane protease, serine 11f	0	0	1	1	0	0	1	1	0	1	0
mmu-let-7e	MIMAT0000524	NM_181277	Col14a1	collagen, type XIV, alpha 1	0	0	1	1	0	0	1	1	0	1	0
mmu-let-7e	MIMAT0000524	NM_172284	Ddx19b	DEAD (Asp-Glu-Ala-Asp) box polypeptide 19b	0	0	1	1	0	0	1	1	0	1	0
mmu-let-7e	MIMAT0000524	NM_175565	Cdv3	carnitine deficiency-associated gene expressed in ventricle 3	0	0	1	0	0	0	1	1	0	1	0
mmu-let-7e	MIMAT0000524	NM_172467	Zc3hav1l	zinc finger CCCH-type, antiviral 1-like	0	0	0	1	0	0	1	1	0	1	0
mmu-let-7e	MIMAT0000524	NM_172468	Snx30	sorting nexin family member 30	0	0	1	0	0	0	1	1	0	1	0
mmu-let-7e	MIMAT0000524	NM_198899	Ugcgl1	UDP-glucose ceramide glucosyltransferase-like 1	0	0	1	0	0	0	1	1	0	1	0
mmu-let-7e	MIMAT0000524	NM_178149	Pik3ip1	phosphoinositide-3-kinase interacting protein 1	0	0	1	0	0	0	1	1	0	1	0
mmu-let-7e	MIMAT0000524	NM_175472	Zcchc11	zinc finger, CCHC domain containing 11	0	0	1	0	0	0	1	1	0	1	0
mmu-let-7e	MIMAT0000524	NM_176958	Hif1an	hypoxia-inducible factor 1, alpha subunit inhibitor	0	0	1	1	0	0	0	1	0	1	0
mmu-let-7e	MIMAT0000524	NM_172964	Arhgap28	Rho GTPase activating protein 28	0	0	1	0	0	0	1	1	0	1	0
mmu-let-7e	MIMAT0000524	NM_175446	Zmat1	zinc finger, matrin type 1	0	0	1	0	0	0	1	1	0	1	0
mmu-let-7e	MIMAT0000524	NM_175433	Zfp710	zinc finger protein 710	0	0	1	0	0	0	1	1	0	1	0
mmu-let-7e	MIMAT0000524	NM_172550	A130042E20Rik	RIKEN cDNA A130042E20 gene	0	0	1	1	0	0	0	1	0	1	0
mmu-let-7e	MIMAT0000524	NM_198604	Plekhg6	pleckstrin homology domain containing, family G (with RhoGef domain) member 6	0	0	1	0	0	0	1	1	0	1	0
mmu-let-7e	MIMAT0000524	NM_172563	Hlf	hepatic leukemia factor	0	0	1	1	0	0	0	1	0	1	0
mmu-let-7e	MIMAT0000524	NM_175485	Prtg	protogenin homolog (Gallus gallus)	0	0	1	1	0	0	0	1	0	1	0
mmu-let-7e	MIMAT0000524	NM_178142	Lcorl	ligand dependent nuclear receptor corepressor-like	0	0	1	0	0	0	1	1	0	1	0
mmu-let-7e	MIMAT0000524	NM_199322	Dot1l	DOT1-like, histone H3 methyltransferase (S. cerevisiae)	0	0	1	0	0	0	1	1	0	1	0
mmu-let-7e	MIMAT0000524	NM_175549	Robo2	roundabout homolog 2 (Drosophila)	0	0	1	0	0	0	1	1	0	1	0
mmu-let-7e	MIMAT0000524	NM_172677	Ythdf3	YTH domain family 3	0	0	1	0	0	0	1	1	0	1	0
mmu-let-7e	MIMAT0000524	NM_172397	Limd2	LIM domain containing 2	0	0	1	0	0	0	1	1	0	1	0
mmu-let-7e	MIMAT0000524	NM_175686	Prrx1	paired related homeobox 1	0	0	1	0	0	0	1	1	0	1	0
mmu-let-7e	MIMAT0000524	NM_175543	Rab11fip4	RAB11 family interacting protein 4 (class II)	0	0	1	1	0	0	0	1	0	1	0
mmu-let-7e	MIMAT0000524	NM_175535	Arhgap20	Rho GTPase activating protein 20	0	0	1	0	0	0	1	1	0	1	0
mmu-let-7e	MIMAT0000524	NM_177784	Klhl23	kelch-like 23 (Drosophila)	0	0	1	0	0	0	1	1	0	1	0
mmu-let-7e	MIMAT0000524	NM_175833	Cdv3	carnitine deficiency-associated gene expressed in ventricle 3	0	0	1	0	0	0	1	1	0	1	0
mmu-let-7e	MIMAT0000524	NM_172121	Zc3h3	zinc finger CCCH type containing 3	0	0	1	0	0	0	1	1	0	1	0
mmu-let-7e	MIMAT0000524	NM_172442	Dtx4	deltex 4 homolog (Drosophila)	0	0	1	0	0	0	1	1	0	1	0
mmu-let-7e	MIMAT0000524	NM_201396	Sall4	sal-like 4 (Drosophila)	0	0	1	1	0	0	0	1	0	1	0
mmu-let-7e	MIMAT0000524	NM_172876	Gpatch3	G patch domain containing 3	0	0	1	1	0	0	0	1	0	1	0
mmu-let-7e	MIMAT0000524	NM_178389	Gale	galactose-4-epimerase, UDP	0	0	1	0	0	0	1	1	0	1	0
mmu-let-7e	MIMAT0000524	NM_172839	Ccnj	cyclin J	0	0	0	1	0	0	1	1	0	1	0
mmu-let-7e	MIMAT0000524	NM_183180	Tspan18	tetraspanin 18	0	0	1	0	0	0	1	1	0	1	0
mmu-let-7e	MIMAT0000524	NM_183173	Ankrd43	ankyrin repeat domain 43	0	0	1	1	0	0	0	1	0	1	0
mmu-let-7e	MIMAT0000524	NM_178691	Yod1	YOD1 OTU deubiquitinating enzyme 1 homologue (S. cerevisiae)	0	0	1	0	0	0	1	1	0	1	0
mmu-let-7e	MIMAT0000524	NM_172925	Klhl31	kelch-like 31 (Drosophila)	0	0	1	1	0	0	0	1	0	1	0
mmu-let-7e	MIMAT0000524	NM_181856	Tmc8	transmembrane channel-like 8	0	0	1	1	0	0	0	1	0	1	0
mmu-let-7e	MIMAT0000524	NM_173001	Jmjd1a	jumonji domain containing 1A	0	0	1	0	0	0	1	1	0	1	0
mmu-let-7e	MIMAT0000524	NM_173870	Mgat4a	mannoside acetylglucosaminyltransferase 4, isoenzyme A	0	0	1	0	0	0	1	1	0	1	0
mmu-let-7e	MIMAT0000524	NM_173048	Gga3	golgi associated, gamma adaptin ear containing, ARF binding protein 3	0	0	1	0	0	0	1	1	0	1	0
mmu-let-7e	MIMAT0000524	NM_173053	Limk2	LIM motif-containing protein kinase 2	0	0	1	1	0	0	0	1	0	1	0
mmu-let-7e	MIMAT0000524	NM_173182	Fndc3b	fibronectin type III domain containing 3B	0	0	1	0	0	0	1	1	0	1	0
mmu-let-7e	MIMAT0000524	NM_173399	Zbtb5	zinc finger and BTB domain containing 5	0	0	1	0	0	0	1	1	0	1	0
mmu-let-7e	MIMAT0000524	NM_173408	Dcun1d3	DCN1, defective in cullin neddylation 1, domain containing 3 (S. cerevisiae)	0	0	1	0	0	0	1	1	0	1	0
mmu-let-7e	MIMAT0000524	NM_173413	Rab8b	RAB8B, member RAS oncogene family	0	0	1	0	0	0	1	1	0	1	0
mmu-let-7e	MIMAT0000524	NM_172815	Rspo2	R-spondin 2 homolog (Xenopus laevis)	0	0	0	1	0	0	1	1	0	1	0
mmu-let-7e	MIMAT0000524	NM_172790	Ankrd52	ankyrin repeat domain 52	0	0	1	0	0	0	1	1	0	1	0
mmu-let-7e	MIMAT0000524	NM_172596	Sec24c	SEC24 related gene family, member C (S. cerevisiae)	0	0	1	0	0	0	1	1	0	1	0
mmu-let-7e	MIMAT0000524	NM_175383	B3gnt1	UDP-GlcNAc:betaGal beta-1,3-N-acetylglucosaminyltransferase 1	0	0	1	0	0	0	1	1	0	1	0
mmu-let-7e	MIMAT0000524	NM_178418	Ccdc144b	coiled-coil domain containing 144B	0	0	1	1	0	0	0	1	0	1	0
mmu-let-7e	MIMAT0000524	NM_178576	Cpsf4	cleavage and polyadenylation specific factor 4	0	0	1	0	0	0	1	1	0	1	0
mmu-let-7e	MIMAT0000524	NM_172671	Lgr4	leucine-rich repeat-containing G protein-coupled receptor 4	0	0	1	1	0	0	0	1	0	1	0
mmu-let-7e	MIMAT0000524	NM_172673	Frmd5	FERM domain containing 5	0	0	1	0	0	0	1	1	0	1	0
mmu-let-7e	MIMAT0000524	NM_175303	Sall4	sal-like 4 (Drosophila)	0	0	1	1	0	0	0	1	0	1	0
mmu-let-7e	MIMAT0000524	NM_178066	1110012D08Rik	RIKEN cDNA 1110012D08 gene	0	0	1	0	0	0	1	1	0	1	0
mmu-let-7e	MIMAT0000524	NM_175212	Tmem65	transmembrane protein 65	0	0	1	0	0	0	1	1	0	1	0
mmu-let-7e	MIMAT0000524	NM_175201	Rnf38	ring finger protein 38	0	0	1	0	0	0	1	1	0	1	0
mmu-let-7e	MIMAT0000524	NM_172779	Ddx26b	DEAD/H (Asp-Glu-Ala-Asp/His) box polypeptide 26B	0	0	1	1	0	0	0	1	0	1	0
mmu-let-7e	MIMAT0000524	NM_172782	Nxt2	nuclear transport factor 2-like export factor 2	0	0	1	0	0	0	1	1	0	1	0
mmu-let-7e	MIMAT0000524	NM_183390	Klhl6	kelch-like 6 (Drosophila)	0	0	0	1	0	0	1	1	0	1	0
mmu-let-7e	MIMAT0000524	NM_183355	Pbx1	pre B-cell leukemia transcription factor 1	0	0	1	0	0	0	1	1	0	1	0
mmu-let-7e	MIMAT0000524	NM_175184	2610528K11Rik	RIKEN cDNA 2610528K11 gene	0	0	1	0	0	0	1	1	0	1	0
mmu-let-7e	MIMAT0000524	NM_153177	Eif2c4	eukaryotic translation initiation factor 2C, 4	0	0	1	0	0	0	1	1	0	1	0
mmu-let-7e	MIMAT0000524	NM_212444	Gyk	glycerol kinase	0	0	1	1	0	0	0	1	0	1	0
mmu-let-7e	MIMAT0000524	NM_153394	Gpr156	G protein-coupled receptor 156	0	0	1	0	0	0	1	1	0	1	0
mmu-let-7e	MIMAT0000524	NM_153404	Liph	lipase, member H	0	0	1	0	0	0	1	1	0	1	0
mmu-let-7e	MIMAT0000524	NM_177034	Apba1	amyloid beta (A4) precursor protein binding, family A, member 1	0	0	1	0	0	0	1	1	0	1	0
mmu-let-7e	MIMAT0000524	NM_177243	Slc26a9	solute carrier family 26, member 9	0	0	1	0	0	0	1	1	0	1	0
mmu-let-7e	MIMAT0000524	NM_177259	Dab1	disabled homolog 1 (Drosophila)	0	0	1	0	0	0	1	1	0	1	0
mmu-let-7e	MIMAT0000524	NM_153552	Thoc1	THO complex 1	0	0	1	1	0	0	0	1	0	1	0
mmu-let-7e	MIMAT0000524	NM_212435	Foxp2	forkhead box P2	0	0	1	0	0	0	1	1	0	1	0
mmu-let-7e	MIMAT0000524	NM_207261	Kcnk18	potassium channel, subfamily K, member 18	0	0	1	1	0	0	0	1	0	1	0
mmu-let-7e	MIMAT0000524	NM_177162	9930032O22Rik	RIKEN cDNA 9930032O22 gene	0	0	1	1	0	0	0	1	0	1	0
mmu-let-7e	MIMAT0000524	NM_153096	Zfp353	zinc finger protein 353	0	0	1	1	0	0	0	1	0	1	0
mmu-let-7e	MIMAT0000524	NM_177566	Arhgef15	Rho guanine nucleotide exchange factor (GEF) 15	0	0	0	1	0	0	1	1	0	1	0
mmu-let-7e	MIMAT0000524	NM_177224	Chd9	chromodomain helicase DNA binding protein 9	0	0	1	0	0	0	1	1	0	1	0
mmu-let-7e	MIMAT0000524	NM_153131	Unc5a	unc-5 homolog A (C. elegans)	0	0	1	0	0	0	1	1	0	1	0
mmu-let-7e	MIMAT0000524	NM_152220	Stx3	syntaxin 3	0	0	1	0	0	0	1	1	0	1	0
mmu-let-7e	MIMAT0000524	NM_212449	AU019823	expressed sequence AU019823	0	0	0	1	0	0	1	1	0	1	0
mmu-let-7e	MIMAT0000524	NM_153459	Dusp7	dual specificity phosphatase 7	0	0	1	0	0	0	1	1	0	1	0
mmu-let-7e	MIMAT0000524	NM_148941	Elovl4	elongation of very long chain fatty acids (FEN1/Elo2, SUR4/Elo3, yeast)-like 4	0	0	1	0	0	0	1	1	0	1	0
mmu-let-7e	MIMAT0000524	NM_153515	Ammecr1l	AMME chromosomal region gene 1-like	0	0	1	0	0	0	1	1	0	1	0
mmu-let-7e	MIMAT0000524	NM_177475	Zfp280b	zinc finger protein 280b	0	0	1	0	0	0	1	1	0	1	0
mmu-let-7e	MIMAT0000524	NM_148931	Slc6a5	solute carrier family 6 (neurotransmitter transporter, glycine), member 5	0	0	1	0	0	0	1	1	0	1	0
mmu-let-7e	MIMAT0000524	NM_153194	Zfp740	zinc finger protein 740	0	0	1	0	0	0	1	1	0	1	0
mmu-let-7e	MIMAT0000524	NM_207676	Cadm1	cell adhesion molecule 1	0	0	1	0	0	0	1	1	0	1	0
mmu-let-7e	MIMAT0000524	NM_207675	Cadm1	cell adhesion molecule 1	0	0	1	0	0	0	1	1	0	1	0
mmu-let-7e	MIMAT0000524	NM_001001321	Slc35d2	solute carrier family 35, member D2	0	0	1	1	0	0	0	1	0	1	0
mmu-let-7e	MIMAT0000524	NM_001002846	Fbxl12	F-box and leucine-rich repeat protein 12	0	0	1	1	0	0	0	1	0	1	0
mmu-let-7e	MIMAT0000524	NM_001004164	Gnptab	N-acetylglucosamine-1-phosphate transferase, alpha and beta subunits	0	0	1	0	0	0	1	1	0	1	0
mmu-let-7e	MIMAT0000524	NM_001008427	EG434179	predicted gene, EG434179	0	0	1	1	0	0	0	1	0	1	0
mmu-let-7e	MIMAT0000524	NM_001012273	Birc5	baculoviral IAP repeat-containing 5	0	0	1	1	0	0	0	1	0	1	0
mmu-let-7e	MIMAT0000524	NM_001013386	Rasl10b	RAS-like, family 10, member B	0	0	1	0	0	0	1	1	0	1	0
mmu-let-7e	MIMAT0000524	NM_001013616	Trim6	tripartite motif-containing 6	0	0	1	1	0	0	0	1	0	1	0
mmu-let-7e	MIMAT0000524	NM_001025431	Btbd3	BTB (POZ) domain containing 3	0	0	1	0	0	0	1	1	0	1	0
mmu-let-7e	MIMAT0000524	NM_001025568	Pde1c	phosphodiesterase 1C	0	0	1	0	0	0	1	1	0	1	0
mmu-let-7e	MIMAT0000524	NM_001025600	Cadm1	cell adhesion molecule 1	0	0	1	0	0	0	1	1	0	1	0
mmu-let-7e	MIMAT0000524	NM_001033139	AI846148	expressed sequence AI846148	0	0	1	0	0	0	1	1	0	1	0
mmu-let-7e	MIMAT0000524	NM_001033262	March9	membrane-associated ring finger (C3HC4) 9	0	0	1	0	0	0	1	1	0	1	0
mmu-let-7e	MIMAT0000524	NM_001033273	5031439G07Rik	RIKEN cDNA 5031439G07 gene	0	0	1	0	0	0	1	1	0	1	0
mmu-let-7e	MIMAT0000524	NM_001033275	Glt8d3	glycosyltransferase 8 domain containing 3	0	0	1	0	0	0	1	1	0	1	0
mmu-let-7e	MIMAT0000524	NM_001033324	Zbtb16	zinc finger and BTB domain containing 16	0	0	1	0	0	0	1	1	0	1	0
mmu-let-7e	MIMAT0000524	NM_001033369	Acvr1c	activin A receptor, type IC	0	0	0	1	0	0	1	1	0	1	0
mmu-let-7e	MIMAT0000524	NM_001034030	Limk2	LIM motif-containing protein kinase 2	0	0	1	1	0	0	0	1	0	1	0
mmu-let-7e	MIMAT0000524	NM_001037846	Cnot2	CCR4-NOT transcription complex, subunit 2	0	0	1	0	0	0	1	1	0	1	0
mmu-let-7e	MIMAT0000524	NM_001037955	Dusp22	dual specificity phosphatase 22	0	0	1	0	0	0	1	1	0	1	0
mmu-let-7e	MIMAT0000524	NM_001038710	Tmod2	tropomodulin 2	0	0	1	0	0	0	1	1	0	1	0
mmu-let-7e	MIMAT0000524	NM_001039039	Kctd21	potassium channel tetramerisation domain containing 21	0	0	1	0	0	0	1	1	0	1	0
mmu-let-7e	MIMAT0000524	NM_001039080	Rbms2	RNA binding motif, single stranded interacting protein 2	0	0	0	1	0	0	1	1	0	1	0
mmu-let-7e	MIMAT0000524	NM_001039090	Skil	SKI-like	0	0	1	0	0	0	1	1	0	1	0
mmu-let-7e	MIMAT0000524	NM_001039388	Wdr37	WD repeat domain 37	0	0	0	1	0	0	1	1	0	1	0
mmu-let-7e	MIMAT0000524	NM_001039472	Kif21b	kinesin family member 21B	0	0	1	0	0	0	1	1	0	1	0
mmu-let-7e	MIMAT0000524	NM_001039509	Pnkd	paroxysmal nonkinesiogenic dyskinesia	0	0	1	0	0	0	1	1	0	1	0
mmu-let-7e	MIMAT0000524	NM_001076789	Cbx5	chromobox homolog 5 (Drosophila HP1a)	0	0	1	1	0	0	0	1	0	1	0
mmu-let-7e	MIMAT0000524	NM_001080743	Grk4	G protein-coupled receptor kinase 4	0	0	1	1	0	0	0	1	0	1	0
mmu-let-7e	MIMAT0000524	NM_001081221	Ercc6	excision repair cross-complementing rodent repair deficiency, complementation group 6	0	0	1	1	0	0	0	1	0	1	0
mmu-let-7e	MIMAT0000524	NM_001081357	Map4k3	mitogen-activated protein kinase kinase kinase kinase 3	0	0	1	1	0	0	0	1	0	1	0
mmu-let-7e	MIMAT0000524	NM_007420	Adrb2	adrenergic receptor, beta 2	0	0	0	1	0	0	1	1	0	1	0
mmu-let-7e	MIMAT0000524	NM_007457	Ap1s1	adaptor protein complex AP-1, sigma 1	0	0	1	0	0	0	1	1	0	1	0
mmu-let-7e	MIMAT0000524	NM_007598	Cap1	CAP, adenylate cyclase-associated protein 1 (yeast)	0	0	1	0	0	0	1	1	0	1	0
mmu-let-7e	MIMAT0000524	NM_007626	Cbx5	chromobox homolog 5 (Drosophila HP1a)	0	0	1	1	0	0	0	1	0	1	0
mmu-let-7e	MIMAT0000524	NM_007698	Chrm1	cholinergic receptor, muscarinic 1, CNS	0	0	1	0	0	0	1	1	0	1	0
mmu-let-7e	MIMAT0000524	NM_007737	Col5a2	collagen, type V, alpha 2	0	0	1	0	0	0	1	1	0	1	0
mmu-let-7e	MIMAT0000524	NM_007868	Dmd	dystrophin, muscular dystrophy	0	0	1	1	0	0	0	1	0	1	0
mmu-let-7e	MIMAT0000524	NM_007880	Arid3a	AT rich interactive domain 3A (Bright like)	0	0	1	0	0	0	1	1	0	1	0
mmu-let-7e	MIMAT0000524	NM_008065	Gabpa	GA repeat binding protein, alpha	0	0	1	0	0	0	1	1	0	1	0
mmu-let-7e	MIMAT0000524	NM_008098	Mtpn	myotrophin	0	0	1	0	0	0	1	1	0	1	0
mmu-let-7e	MIMAT0000524	NM_008194	Gyk	glycerol kinase	0	0	1	1	0	0	0	1	0	1	0
mmu-let-7e	MIMAT0000524	NM_008216	Has2	hyaluronan synthase 2	0	0	1	0	0	0	1	1	0	1	0
mmu-let-7e	MIMAT0000524	NM_008377	Lrig1	leucine-rich repeats and immunoglobulin-like domains 1	0	0	1	0	0	0	1	1	0	1	0
mmu-let-7e	MIMAT0000524	NM_008421	Kcnc1	potassium voltage gated channel, Shaw-related subfamily, member 1	0	0	1	0	0	0	1	1	0	1	0
mmu-let-7e	MIMAT0000524	NM_008465	Kpna1	karyopherin (importin) alpha 1	0	0	1	0	0	0	1	1	0	1	0
mmu-let-7e	MIMAT0000524	NM_008627	Meis3	Meis homeobox 3	0	0	1	0	0	0	1	1	0	1	0
mmu-let-7e	MIMAT0000524	NM_008702	Nlk	nemo like kinase	0	0	1	0	0	0	1	1	0	1	0
mmu-let-7e	MIMAT0000524	NM_008796	Pctp	phosphatidylcholine transfer protein	0	0	1	1	0	0	0	1	0	1	0
mmu-let-7e	MIMAT0000524	NM_008988	Punc	putative neuronal cell adhesion molecule	0	0	1	1	0	0	0	1	0	1	0
mmu-let-7e	MIMAT0000524	NM_009032	Rbm4	RNA binding motif protein 4	0	0	1	1	0	0	0	1	0	1	0
mmu-let-7e	MIMAT0000524	NM_009035	Rbpj	recombination signal binding protein for immunoglobulin kappa J region	0	0	1	0	0	0	1	1	0	1	0
mmu-let-7e	MIMAT0000524	NM_009104	Rrm2	ribonucleotide reductase M2	0	0	1	0	0	0	1	1	0	1	0
mmu-let-7e	MIMAT0000524	NM_009211	Smarcc1	SWI/SNF related, matrix associated, actin dependent regulator of chromatin, subfamily c, member 1	0	0	1	0	0	0	1	1	0	1	0
mmu-let-7e	MIMAT0000524	NM_009222	Snap23	synaptosomal-associated protein 23	0	0	1	0	0	0	1	1	0	1	0
mmu-let-7e	MIMAT0000524	NM_009319	Tarbp2	TAR (HIV) RNA binding protein 2	0	0	1	0	0	0	1	1	0	1	0
mmu-let-7e	MIMAT0000524	NM_009329	Zfp354a	zinc finger protein 354A	0	0	1	0	0	0	1	1	0	1	0
mmu-let-7e	MIMAT0000524	NM_009370	Tgfbr1	transforming growth factor, beta receptor I	0	0	0	1	0	0	1	1	0	1	0
mmu-let-7e	MIMAT0000524	NM_009381	Thrsp	thyroid hormone responsive SPOT14 homolog (Rattus)	0	0	1	1	0	0	0	1	0	1	0
mmu-let-7e	MIMAT0000524	NM_009397	Tnfaip3	tumor necrosis factor, alpha-induced protein 3	0	0	1	0	0	0	1	1	0	1	0
mmu-let-7e	MIMAT0000524	NM_009579	Slc30a1	solute carrier family 30 (zinc transporter), member 1	0	0	1	0	0	0	1	1	0	1	0
mmu-let-7e	MIMAT0000524	NM_009593	Abcg1	ATP-binding cassette, sub-family G (WHITE), member 1	0	0	1	0	0	0	1	1	0	1	0
mmu-let-7e	MIMAT0000524	NM_009661	Alox8	arachidonate 8-lipoxygenase	0	0	1	1	0	0	0	1	0	1	0
mmu-let-7e	MIMAT0000524	NM_009671	Ankfy1	ankyrin repeat and FYVE domain containing 1	0	0	1	0	0	0	1	1	0	1	0
mmu-let-7e	MIMAT0000524	NM_009700	Aqp4	aquaporin 4	0	0	1	1	0	0	0	1	0	1	0
mmu-let-7e	MIMAT0000524	NM_009743	Bcl2l1	Bcl2-like 1	0	0	1	0	0	0	1	1	0	1	0
mmu-let-7e	MIMAT0000524	NM_009829	Ccnd2	cyclin D2	0	0	1	0	0	0	1	1	0	1	0
mmu-let-7e	MIMAT0000524	NM_009896	Socs1	suppressor of cytokine signaling 1	0	0	1	0	0	0	1	1	0	1	0
mmu-let-7e	MIMAT0000524	NM_010026	Ddef1	development and differentiation enhancing	0	0	1	0	0	0	1	1	0	1	0
mmu-let-7e	MIMAT0000524	NM_010110	Efnb1	ephrin B1	0	0	1	0	0	0	1	1	0	1	0
mmu-let-7e	MIMAT0000524	NM_010140	Epha3	Eph receptor A3	0	0	1	0	0	0	1	1	0	1	0
mmu-let-7e	MIMAT0000524	NM_010177	Fasl	Fas ligand (TNF superfamily, member 6)	0	0	1	0	0	0	1	1	0	1	0
mmu-let-7e	MIMAT0000524	NM_010202	Fgf4	fibroblast growth factor 4	0	0	1	0	0	0	1	1	0	1	0
mmu-let-7e	MIMAT0000524	NM_010269	Gdap2	ganglioside-induced differentiation-associated-protein 2	0	0	1	1	0	0	0	1	0	1	0
mmu-let-7e	MIMAT0000524	NM_010318	Gng5	guanine nucleotide binding protein (G protein), gamma 5	0	0	1	0	0	0	1	1	0	1	0
mmu-let-7e	MIMAT0000524	NM_010441	Hmga2	high mobility group AT-hook 2	0	0	0	1	0	0	1	1	0	1	0
mmu-let-7e	MIMAT0000524	NM_010513	Igf1r	insulin-like growth factor I receptor	0	0	1	1	0	0	0	1	0	1	0
mmu-let-7e	MIMAT0000524	NM_010718	Limk2	LIM motif-containing protein kinase 2	0	0	1	1	0	0	0	1	0	1	0
mmu-let-7e	MIMAT0000524	NM_010788	Mecp2	methyl CpG binding protein 2	0	0	1	0	0	0	1	1	0	1	0
mmu-let-7e	MIMAT0000524	NM_010804	Mllt10	myeloid/lymphoid or mixed-lineage leukemia (trithorax homolog, Drosophila); translocated to, 10	0	0	1	0	0	0	1	1	0	1	0
mmu-let-7e	MIMAT0000524	NM_010811	Ndst2	N-deacetylase/N-sulfotransferase (heparan glucosaminyl) 2	0	0	1	0	0	0	1	1	0	1	0
mmu-let-7e	MIMAT0000524	NM_010937	Nras	neuroblastoma ras oncogene	0	0	0	1	0	0	1	1	0	1	0
mmu-let-7e	MIMAT0000524	NM_011116	Pld3	phospholipase D family, member 3	0	0	1	0	0	0	1	1	0	1	0
mmu-let-7e	MIMAT0000524	NM_011127	Prrx1	paired related homeobox 1	0	0	1	0	0	0	1	1	0	1	0
mmu-let-7e	MIMAT0000524	NM_011214	Ptpru	protein tyrosine phosphatase, receptor type, U	0	0	1	0	0	0	1	1	0	1	0
mmu-let-7e	MIMAT0000524	NM_011246	Rasgrp1	RAS guanyl releasing protein 1	0	0	1	0	0	0	1	1	0	1	0
mmu-let-7e	MIMAT0000524	NM_011262	Dpf2	D4, zinc and double PHD fingers family 2	0	0	1	0	0	0	1	1	0	1	0
mmu-let-7e	MIMAT0000524	NM_011374	St8sia1	ST8 alpha-N-acetyl-neuraminide alpha-2,8-sialyltransferase 1	0	0	1	0	0	0	1	1	0	1	0
mmu-let-7e	MIMAT0000524	NM_011386	Skil	SKI-like	0	0	1	0	0	0	1	1	0	1	0
mmu-let-7e	MIMAT0000524	NM_011537	Tbx5	T-box 5	0	0	1	0	0	0	1	1	0	1	0
mmu-let-7e	MIMAT0000524	NM_011566	Tead3	TEA domain family member 3	0	0	1	0	0	0	1	1	0	1	0
mmu-let-7e	MIMAT0000524	NM_011578	Tgfbr3	transforming growth factor, beta receptor III	0	0	1	1	0	0	0	1	0	1	0
mmu-let-7e	MIMAT0000524	NM_011673	Ugcg	UDP-glucose ceramide glucosyltransferase	0	0	1	0	0	0	1	1	0	1	0
mmu-let-7e	MIMAT0000524	NM_011682	Utrn	utrophin	0	0	1	1	0	0	0	1	0	1	0
mmu-let-7e	MIMAT0000524	NM_011848	Nek3	NIMA (never in mitosis gene a)-related expressed kinase 3	0	0	1	1	0	0	0	1	0	1	0
mmu-let-7e	MIMAT0000524	NM_011887	Scn11a	sodium channel, voltage-gated, type XI, alpha	0	0	1	0	0	0	1	1	0	1	0
mmu-let-7e	MIMAT0000524	NM_011945	Map3k1	mitogen-activated protein kinase kinase kinase 1	0	0	1	0	0	0	1	1	0	1	0
mmu-let-7e	MIMAT0000524	NM_011976	Sema4g	sema domain, immunoglobulin domain (Ig), transmembrane domain (TM) and short cytoplasmic domain, (semaphorin) 4G	0	0	1	0	0	0	1	1	0	1	0
mmu-let-7e	MIMAT0000524	NM_012038	Vsnl1	visinin-like 1	0	0	1	0	0	0	1	1	0	1	0
mmu-let-7e	MIMAT0000524	NM_013462	Adrb3	adrenergic receptor, beta 3	0	0	0	1	0	0	1	1	0	1	0
mmu-let-7e	MIMAT0000524	NM_013507	Eif4g2	eukaryotic translation initiation factor 4, gamma 2	0	0	1	0	0	0	1	1	0	1	0
mmu-let-7e	MIMAT0000524	NM_013526	Gdf6	growth differentiation factor 6	0	0	0	1	0	0	1	1	0	1	0
mmu-let-7e	MIMAT0000524	NM_013688	Tcte1	t-complex-associated testis expressed 1	0	0	1	1	0	0	0	1	0	1	0
mmu-let-7e	MIMAT0000524	NM_013753	X99384	cDNA sequence X99384	0	0	1	1	0	0	0	1	0	1	0
mmu-let-7e	MIMAT0000524	NM_013886	Hdgfrp3	hepatoma-derived growth factor, related protein 3	0	0	1	0	0	0	1	1	0	1	0
mmu-let-7e	MIMAT0000524	NM_013911	Fbxl12	F-box and leucine-rich repeat protein 12	0	0	1	1	0	0	0	1	0	1	0
mmu-let-7e	MIMAT0000524	NM_015775	Tmprss2	transmembrane protease, serine 2	0	0	1	0	0	0	1	1	0	1	0
mmu-let-7e	MIMAT0000524	NM_015781	Nap1l1	nucleosome assembly protein 1-like 1	0	0	1	0	0	0	1	1	0	1	0
mmu-let-7e	MIMAT0000524	NM_015806	Mapk6	mitogen-activated protein kinase 6	0	0	1	1	0	0	0	1	0	1	0
mmu-let-7e	MIMAT0000524	NM_015814	Dkk3	dickkopf homolog 3 (Xenopus laevis)	0	0	1	1	0	0	0	1	0	1	0
mmu-let-7e	MIMAT0000524	NM_016706	Coil	coilin	0	0	0	1	0	0	1	1	0	1	0
mmu-let-7e	MIMAT0000524	NM_016711	Tmod2	tropomodulin 2	0	0	1	0	0	0	1	1	0	1	0
mmu-let-7e	MIMAT0000524	NM_016768	Pbx3	pre B-cell leukemia transcription factor 3	0	0	0	1	0	0	1	1	0	1	0
mmu-let-7e	MIMAT0000524	NM_016783	Pgrmc1	progesterone receptor membrane component 1	0	0	1	0	0	0	1	1	0	1	0
mmu-let-7e	MIMAT0000524	NM_016859	Bysl	bystin-like	0	0	1	1	0	0	0	1	0	1	0
mmu-let-7e	MIMAT0000524	NM_016898	Cd164	CD164 antigen	0	0	1	0	0	0	1	1	0	1	0
mmu-let-7e	MIMAT0000524	NM_017463	Pbx2	pre B-cell leukemia transcription factor 2	0	0	1	0	0	0	1	1	0	1	0
mmu-let-7e	MIMAT0000524	NM_018757	Nme6	non-metastatic cells 6, protein expressed in (nucleoside-diphosphate kinase)	0	0	1	0	0	0	1	1	0	1	0
mmu-let-7e	MIMAT0000524	NM_018770	Cadm1	cell adhesion molecule 1	0	0	1	0	0	0	1	1	0	1	0
mmu-let-7e	MIMAT0000524	NM_018771	Gipc1	GIPC PDZ domain containing family, member 1	0	0	1	0	0	0	1	1	0	1	0
mmu-let-7e	MIMAT0000524	NM_019403	Rnf5	ring finger protein 5	0	0	1	0	0	0	1	1	0	1	0
mmu-let-7e	MIMAT0000524	NM_019637	Styx	phosphoserine/threonine/tyrosine interaction protein	0	0	1	0	0	0	1	1	0	1	0
mmu-let-7e	MIMAT0000524	NM_019689	Arid3b	AT rich interactive domain 3B (Bright like)	0	0	1	0	0	0	1	1	0	1	0
mmu-let-7e	MIMAT0000524	NM_019742	Tusc2	tumor suppressor candidate 2	0	0	1	0	0	0	1	1	0	1	0
mmu-let-7e	MIMAT0000524	NM_019794	Dnaja2	DnaJ (Hsp40) homolog, subfamily A, member 2	0	0	1	0	0	0	1	1	0	1	0
mmu-let-7e	MIMAT0000524	NM_019796	Syncrip	synaptotagmin binding, cytoplasmic RNA interacting protein	0	0	1	0	0	0	1	1	0	1	0
mmu-let-7e	MIMAT0000524	NM_019913	Txn2	thioredoxin 2	0	0	1	1	0	0	0	1	0	1	0
mmu-let-7e	MIMAT0000524	NM_019986	Habp4	hyaluronic acid binding protein 4	0	0	1	0	0	0	1	1	0	1	0
mmu-let-7e	MIMAT0000524	NM_020043	Nope	neighbor of Punc E11	0	0	1	0	0	0	1	1	0	1	0
mmu-let-7e	MIMAT0000524	NM_020283	B3galt1	UDP-Gal:betaGlcNAc beta 1,3-galactosyltransferase, polypeptide 1	0	0	1	0	0	0	1	1	0	1	0
mmu-let-7e	MIMAT0000524	NM_020505	Vav3	vav 3 oncogene	0	0	1	0	0	0	1	1	0	1	0
mmu-let-7e	MIMAT0000524	NM_020576	Psors1c2	psoriasis susceptibility 1 candidate 2 (human)	0	0	1	0	0	0	1	1	0	1	0
mmu-let-7e	MIMAT0000524	NM_021279	Wnt1	wingless-related MMTV integration site 1	0	0	1	0	0	0	1	1	0	1	0
mmu-let-7e	MIMAT0000524	NM_021362	Pappa	pregnancy-associated plasma protein A	0	0	1	0	0	0	1	1	0	1	0
mmu-let-7e	MIMAT0000524	NM_021504	Ngly1	N-glycanase 1	0	0	1	1	0	0	0	1	0	1	0
mmu-let-7e	MIMAT0000524	NM_021548	Arpp19	cAMP-regulated phosphoprotein 19	0	0	1	0	0	0	1	1	0	1	0
mmu-let-7e	MIMAT0000524	NM_022724	Suv39h2	suppressor of variegation 3-9 homolog 2 (Drosophila)	0	0	1	0	0	0	1	1	0	1	0
mmu-let-7e	MIMAT0000524	NM_022887	Tsc1	tuberous sclerosis 1	0	0	1	0	0	0	1	1	0	1	0
mmu-let-7e	MIMAT0000524	NM_023320	Plekho1	pleckstrin homology domain containing, family O member 1	0	0	1	0	0	0	1	1	0	1	0
mmu-let-7e	MIMAT0000524	NM_023336	Brd3	bromodomain containing 3	0	0	1	0	0	0	1	1	0	1	0
mmu-let-7e	MIMAT0000524	NM_023670	Igf2bp3	insulin-like growth factor 2 mRNA binding protein 3	0	0	0	1	0	0	1	1	0	1	0
mmu-let-7e	MIMAT0000524	NM_023742	Dtx2	deltex 2 homolog (Drosophila)	0	0	1	0	0	0	1	1	0	1	0
mmu-let-7e	MIMAT0000524	NM_024182	Riok3	RIO kinase 3 (yeast)	0	0	1	1	0	0	0	1	0	1	0
mmu-let-7e	MIMAT0000524	NM_024254	2410042D21Rik	RIKEN cDNA 2410042D21 gene	0	0	1	0	0	0	1	1	0	1	0
mmu-let-7e	MIMAT0000524	NM_024256	B3gat3	beta-1,3-glucuronyltransferase 3 (glucuronosyltransferase I)	0	0	1	1	0	0	0	1	0	1	0
mmu-let-7e	MIMAT0000524	NM_025283	Mobkl3	MOB1, Mps One Binder kinase activator-like 3 (yeast)	0	0	1	0	0	0	1	1	0	1	0
mmu-let-7e	MIMAT0000524	NM_025335	Tmem167	transmembrane protein 167	0	0	1	1	0	0	0	1	0	1	0
mmu-let-7e	MIMAT0000524	NM_025590	Acot11	acyl-CoA thioesterase 11	0	0	1	1	0	0	0	1	0	1	0
mmu-let-7e	MIMAT0000524	NM_025638	Gdpd1	glycerophosphodiester phosphodiesterase domain containing 1	0	0	1	0	0	0	1	1	0	1	0
mmu-let-7e	MIMAT0000524	NM_025693	Tmem41a	transmembrane protein 41a	0	0	1	0	0	0	1	1	0	1	0
mmu-let-7e	MIMAT0000524	NM_025824	Bzw1	basic leucine zipper and W2 domains 1	0	0	0	1	0	0	1	1	0	1	0
mmu-let-7e	MIMAT0000524	NM_025907	Mettl6	methyltransferase like 6	0	0	1	1	0	0	0	1	0	1	0
mmu-let-7e	MIMAT0000524	NM_025978	Ttc14	tetratricopeptide repeat domain 14	0	0	1	1	0	0	0	1	0	1	0
mmu-let-7e	MIMAT0000524	NM_026010	2610209A20Rik	RIKEN cDNA 2610209A20 gene	0	0	0	1	0	0	1	1	0	1	0
mmu-let-7e	MIMAT0000524	NM_026346	Fbxo32	F-box protein 32	0	0	1	0	0	0	1	1	0	1	0
mmu-let-7e	MIMAT0000524	NM_026367	Gpatch2	G patch domain containing 2	0	0	1	0	0	0	1	1	0	1	0
mmu-let-7e	MIMAT0000524	NM_026599	Cgnl1	cingulin-like 1	0	0	1	0	0	0	1	1	0	1	0
mmu-let-7e	MIMAT0000524	NM_026604	4921533L14Rik	RIKEN cDNA 4921533L14 gene	0	0	1	0	0	0	1	1	0	1	0
mmu-let-7e	MIMAT0000524	NM_026856	Zfp644	zinc finger protein 644	0	0	1	0	0	0	1	1	0	1	0
mmu-let-7e	MIMAT0000524	NM_026955	2200002K05Rik	RIKEN cDNA 2200002K05 gene	0	0	1	1	0	0	0	1	0	1	0
mmu-let-7e	MIMAT0000524	NM_027418	Mapk6	mitogen-activated protein kinase 6	0	0	1	1	0	0	0	1	0	1	0
mmu-let-7e	MIMAT0000524	NM_027421	Ints2	integrator complex subunit 2	0	0	0	1	0	0	1	1	0	1	0
mmu-let-7e	MIMAT0000524	NM_027530	Rufy3	RUN and FYVE domain containing 3	0	0	1	0	0	0	1	1	0	1	0
mmu-let-7e	MIMAT0000524	NM_027554	Usp38	ubiquitin specific peptidase 38	0	0	0	1	0	0	1	1	0	1	0
mmu-let-7e	MIMAT0000524	NM_027926	Cpa4	carboxypeptidase A4	0	0	1	0	0	0	1	1	0	1	0
mmu-let-7e	MIMAT0000524	NM_027968	Fbxo30	F-box protein 30	0	0	1	0	0	0	1	1	0	1	0
mmu-let-7e	MIMAT0000524	NM_028024	Nkiras2	NFKB inhibitor interacting Ras-like protein 2	0	0	1	0	0	0	1	1	0	1	0
mmu-let-7e	MIMAT0000524	NM_028070	Alkbh4	alkB, alkylation repair homolog 4 (E. coli)	0	0	1	1	0	0	0	1	0	1	0
mmu-let-7e	MIMAT0000524	NM_028335	Zfp248	zinc finger protein 248	0	0	0	1	0	0	1	1	0	1	0
mmu-let-7e	MIMAT0000524	NM_028459	Wasl	Wiskott-Aldrich syndrome-like (human)	0	0	1	0	0	0	1	1	0	1	0
mmu-let-7e	MIMAT0000524	NM_028762	Rbm19	RNA binding motif protein 19	0	0	1	1	0	0	0	1	0	1	0
mmu-let-7e	MIMAT0000524	NM_028802	Prei4	preimplantation protein 4	0	0	1	0	0	0	1	1	0	1	0
mmu-let-7e	MIMAT0000524	NM_028836	Ctbs	chitobiase, di-N-acetyl-	0	0	1	1	0	0	0	1	0	1	0
mmu-let-7e	MIMAT0000524	NM_028922	Ppapdc2	phosphatidic acid phosphatase type 2 domain containing 2	0	0	1	0	0	0	1	1	0	1	0
mmu-let-7e	MIMAT0000524	NM_029068	Snx16	sorting nexin 16	0	0	1	0	0	0	1	1	0	1	0
mmu-let-7e	MIMAT0000524	NM_029364	Gns	glucosamine (N-acetyl)-6-sulfatase	0	0	1	0	0	0	1	1	0	1	0
mmu-let-7e	MIMAT0000524	NM_029436	Klhl24	kelch-like 24 (Drosophila)	0	0	1	0	0	0	1	1	0	1	0
mmu-let-7e	MIMAT0000524	NM_029846	Atg16l1	autophagy-related 16-like 1 (yeast)	0	0	1	0	0	0	1	1	0	1	0
mmu-let-7e	MIMAT0000524	NM_029999	Lbh	limb-bud and heart	0	0	1	0	0	0	1	1	0	1	0
mmu-let-7e	MIMAT0000524	NM_030014	Hook1	hook homolog 1 (Drosophila)	0	0	1	0	0	0	1	1	0	1	0
mmu-let-7e	MIMAT0000524	NM_030168	4921505C17Rik	RIKEN cDNA 4921505C17 gene	0	0	1	0	0	0	1	1	0	1	0
mmu-let-7e	MIMAT0000524	NM_030225	Dlst	dihydrolipoamide S-succinyltransferase (E2 component of 2-oxo-glutarate complex)	0	0	1	0	0	0	1	1	0	1	0
mmu-let-7e	MIMAT0000524	NM_030705	Mesdc1	mesoderm development candidate 1	0	0	1	0	0	0	1	1	0	1	0
mmu-let-7e	MIMAT0000524	NM_030710	Slamf6	SLAM family member 6	0	0	1	1	0	0	0	1	0	1	0
mmu-let-7e	MIMAT0000524	NM_031251	Ctns	cystinosis, nephropathic	0	0	1	0	0	0	1	1	0	1	0
mmu-let-7e	MIMAT0000524	NM_031406	Slc12a9	solute carrier family 12 (potassium/chloride transporters), member 9	0	0	1	0	0	0	1	1	0	1	0
mmu-let-7e	MIMAT0000524	NM_031494	Zfp275	zinc finger protein 275	0	0	1	0	0	0	1	1	0	1	0
mmu-let-7e	MIMAT0000524	NM_032396	Kremen1	kringle containing transmembrane protein 1	0	0	1	0	0	0	1	1	0	1	0
mmu-let-7e	MIMAT0000524	NM_053103	Entpd7	ectonucleoside triphosphate diphosphohydrolase 7	0	0	1	1	0	0	0	1	0	1	0
mmu-let-7e	MIMAT0000524	NM_053107	Gpr45	G protein-coupled receptor 45	0	0	1	0	0	0	1	1	0	1	0
mmu-let-7e	MIMAT0000524	NM_053242	Foxp2	forkhead box P2	0	0	1	0	0	0	1	1	0	1	0
mmu-let-7e	MIMAT0000524	NM_054043	Msi2	Musashi homolog 2 (Drosophila)	0	0	1	0	0	0	1	1	0	1	0
mmu-let-7e	MIMAT0000524	NM_130447	Dusp16	dual specificity phosphatase 16	0	0	1	0	0	0	1	1	0	1	0
mmu-let-7e	MIMAT0000524	NM_130880	Otud7a	OTU domain containing 7A	0	0	1	0	0	0	1	1	0	1	0
mmu-let-7e	MIMAT0000524	NM_133195	Brunol4	bruno-like 4, RNA binding protein (Drosophila)	0	0	1	0	0	0	1	1	0	1	0
mmu-let-7e	MIMAT0000524	NM_133656	Crk	v-crk sarcoma virus CT10 oncogene homolog (avian)	0	0	1	0	0	0	1	1	0	1	0
mmu-let-7e	MIMAT0000524	NM_133716	Smap2	stromal membrane-associated GTPase-activating protein 2	0	0	1	1	0	0	0	1	0	1	0
mmu-let-7e	MIMAT0000524	NM_133750	3110048E14Rik	RIKEN cDNA 3110048E14 gene	0	0	1	0	0	0	1	1	0	1	0
mmu-let-7e	MIMAT0000524	NM_133792	Lypla3	lysophospholipase 3	0	0	1	0	0	0	1	1	0	1	0
mmu-let-7e	MIMAT0000524	NM_133808	Hdlbp	high density lipoprotein (HDL) binding protein	0	0	1	0	0	0	1	1	0	1	0
mmu-let-7e	MIMAT0000524	NM_133832	Rdh10	retinol dehydrogenase 10 (all-trans)	0	0	1	0	0	0	1	1	0	1	0
mmu-let-7e	MIMAT0000524	NM_134048	Cbll1	Casitas B-lineage lymphoma-like 1	0	0	1	1	0	0	0	1	0	1	0
mmu-let-7e	MIMAT0000524	NM_134050	Rab15	RAB15, member RAS oncogene family	0	0	1	0	0	0	1	1	0	1	0
mmu-let-7e	MIMAT0000524	NM_138598	D11Wsu99e	DNA segment, Chr 11, Wayne State University 99, expressed	0	0	1	0	0	0	1	1	0	1	0
mmu-let-7e	MIMAT0000524	NM_138648	Olr1	oxidized low density lipoprotein (lectin-like) receptor 1	0	0	1	0	0	0	1	1	0	1	0
mmu-let-7e	MIMAT0000524	NM_139226	Onecut3	one cut domain, family member 3	0	0	1	0	0	0	1	1	0	1	0
mmu-let-7e	MIMAT0000524	NM_144545	Eif3j	eukaryotic translation initiation factor 3, subunit J	0	0	1	0	0	0	1	1	0	1	0
mmu-let-7e	MIMAT0000524	NM_144873	Uhrf2	ubiquitin-like, containing PHD and RING finger domains 2	0	0	1	1	0	0	0	1	0	1	0
mmu-let-7e	MIMAT0000524	NM_145148	Frmd4b	FERM domain containing 4B	0	0	0	1	0	0	1	1	0	1	0
mmu-let-7e	MIMAT0000524	NM_145534	Btbd3	BTB (POZ) domain containing 3	0	0	1	0	0	0	1	1	0	1	0
mmu-let-7e	MIMAT0000524	NM_145551	Slc5a9	solute carrier family 5 (sodium/glucose cotransporter), member 9	0	0	1	1	0	0	0	1	0	1	0
mmu-let-7e	MIMAT0000524	NM_145833	Lin28	lin-28 homolog (C. elegans)	0	0	0	1	0	0	1	1	0	1	0
mmu-let-7e	MIMAT0000524	NM_145840	Rgs9bp	regulator of G-protein signalling 9 binding protein	0	0	1	0	0	0	1	1	0	1	0
mmu-let-7e	MIMAT0000524	NM_145857	Nod2	nucleotide-binding oligomerization domain containing 2	0	0	1	1	0	0	0	1	0	1	0
mmu-let-7e	MIMAT0000524	NM_145922	Kcnc4	potassium voltage gated channel, Shaw-related subfamily, member 4	0	0	1	0	0	0	1	1	0	1	0
mmu-let-7e	MIMAT0000524	NM_145930	AW549877	expressed sequence AW549877	0	0	1	0	0	0	1	1	0	1	0
mmu-let-7e	MIMAT0000524	NM_146126	Sord	sorbitol dehydrogenase	0	0	1	1	0	0	0	1	0	1	0
mmu-let-7e	MIMAT0000524	NM_146139	Vav3	vav 3 oncogene	0	0	1	0	0	0	1	1	0	1	0
mmu-let-7e	MIMAT0000524	NM_146175	Zfp282	zinc finger protein 282	0	0	0	1	0	0	1	1	0	1	0
mmu-let-7e	MIMAT0000524	NM_146241	Trhde	TRH-degrading enzyme	0	0	1	0	0	0	1	1	0	1	0
mmu-let-7e	MIMAT0000524	NM_146243	Actr2	ARP2 actin-related protein 2 homolog (yeast)	0	0	1	0	0	0	1	1	0	1	0
mmu-let-7e	MIMAT0000524	NM_001001176	Taf9b	TAF9B RNA polymerase II, TATA box binding protein (TBP)-associated factor	0	0	1	0	0	0	0	1	0	1	0
mmu-let-7e	MIMAT0000524	NM_001001180	BC066028	cDNA sequence BC066028	0	0	1	0	0	0	0	1	0	1	0
mmu-let-7e	MIMAT0000524	NM_001001183	Tmem204	transmembrane protein 204	0	0	1	0	0	0	0	1	0	1	0
mmu-let-7e	MIMAT0000524	NM_001001297	Thnsl1	threonine synthase-like 1 (bacterial)	0	0	1	0	0	0	0	1	0	1	0
mmu-let-7e	MIMAT0000524	NM_001001320	Tbx10	T-box 10	0	0	1	0	0	0	0	1	0	1	0
mmu-let-7e	MIMAT0000524	NM_001001881	2510009E07Rik	RIKEN cDNA 2510009E07 gene	0	0	1	0	0	0	0	1	0	1	0
mmu-let-7e	MIMAT0000524	NM_001001885	Tmem151a	transmembrane protein 151A	0	0	1	0	0	0	0	1	0	1	0
mmu-let-7e	MIMAT0000524	NM_001001932	Eea1	early endosome antigen 1	0	0	1	0	0	0	0	1	0	1	0
mmu-let-7e	MIMAT0000524	NM_001001982	A430105I19Rik	RIKEN cDNA A430105I19 gene	0	0	1	0	0	0	0	1	0	1	0
mmu-let-7e	MIMAT0000524	NM_001001984	Fbxl11	F-box and leucine-rich repeat protein 11	0	0	0	0	0	0	1	1	0	1	0
mmu-let-7e	MIMAT0000524	NM_001001985	Nat8l	N-acetyltransferase 8-like	0	0	1	0	0	0	0	1	0	1	0
mmu-let-7e	MIMAT0000524	NM_001001986	8430427H17Rik	RIKEN cDNA 8430427H17 gene	0	0	1	0	0	0	0	1	0	1	0
mmu-let-7e	MIMAT0000524	NM_001002240	Tdrd1	tudor domain containing 1	0	0	1	0	0	0	0	1	0	1	0
mmu-let-7e	MIMAT0000524	NM_001002241	Tdrd1	tudor domain containing 1	0	0	1	0	0	0	0	1	0	1	0
mmu-let-7e	MIMAT0000524	NM_001002764	Smg6	Smg-6 homolog, nonsense mediated mRNA decay factor (C. elegans)	0	0	1	0	0	0	0	1	0	1	0
mmu-let-7e	MIMAT0000524	NM_001002927	Penk1	preproenkephalin 1	0	0	1	0	0	0	0	1	0	1	0
mmu-let-7e	MIMAT0000524	NM_001003717	Osbpl8	oxysterol binding protein-like 8	0	0	1	0	0	0	0	1	0	1	0
mmu-let-7e	MIMAT0000524	NM_001003815	Epb4.1l1	erythrocyte protein band 4.1-like 1	0	0	1	0	0	0	0	1	0	1	0
mmu-let-7e	MIMAT0000524	NM_001003898	Tardbp	TAR DNA binding protein	0	0	1	0	0	0	0	1	0	1	0
mmu-let-7e	MIMAT0000524	NM_001003917	Atg9a	autophagy-related 9A (yeast)	0	0	0	0	0	0	1	1	0	1	0
mmu-let-7e	MIMAT0000524	NM_001003933	Rtn3	reticulon 3	0	0	1	0	0	0	0	1	0	1	0
mmu-let-7e	MIMAT0000524	NM_001003934	Rtn3	reticulon 3	0	0	1	0	0	0	0	1	0	1	0
mmu-let-7e	MIMAT0000524	NM_001003955	Rab11fip5	RAB11 family interacting protein 5 (class I)	0	0	1	0	0	0	0	1	0	1	0
mmu-let-7e	MIMAT0000524	NM_001004025	Ppp3r2	protein phosphatase 3, regulatory subunit B, alpha isoform (calcineurin B, type II)	0	0	1	0	0	0	0	1	0	1	0
mmu-let-7e	MIMAT0000524	NM_001004062	Crtc1	CREB regulated transcription coactivator 1	0	0	1	0	0	0	0	1	0	1	0
mmu-let-7e	MIMAT0000524	NM_001004143	Usp22	ubiquitin specific peptidase 22	0	0	1	0	0	0	0	1	0	1	0
mmu-let-7e	MIMAT0000524	NM_001004173	Sgpp2	sphingosine-1-phosphate phosphotase 2	0	0	1	0	0	0	0	1	0	1	0
mmu-let-7e	MIMAT0000524	NM_001004367	Cxxc4	CXXC finger 4	0	0	1	0	0	0	0	1	0	1	0
mmu-let-7e	MIMAT0000524	NM_001005248	Hps5	Hermansky-Pudlak syndrome 5 homolog (human)	0	0	1	0	0	0	0	1	0	1	0
mmu-let-7e	MIMAT0000524	NM_001005341	Ypel2	yippee-like 2 (Drosophila)	0	0	1	0	0	0	0	1	0	1	0
mmu-let-7e	MIMAT0000524	NM_001005423	Mreg	melanoregulin	0	0	1	0	0	0	0	1	0	1	0
mmu-let-7e	MIMAT0000524	NM_001005475	Iqsec2	IQ motif and Sec7 domain 2	0	0	1	0	0	0	0	1	0	1	0
mmu-let-7e	MIMAT0000524	NM_001005506	Txlna	taxilin alpha	0	0	1	0	0	0	0	1	0	1	0
mmu-let-7e	MIMAT0000524	NM_001005854	Gm609	gene model 609, (NCBI)	0	0	1	0	0	0	0	1	0	1	0
mmu-let-7e	MIMAT0000524	NM_001005868	Erbb2ip	Erbb2 interacting protein	0	0	1	0	0	0	0	1	0	1	0
mmu-let-7e	MIMAT0000524	NM_001006664	Epb4.1l1	erythrocyte protein band 4.1-like 1	0	0	1	0	0	0	0	1	0	1	0
mmu-let-7e	MIMAT0000524	NM_001007465	Rffl	ring finger and FYVE like domain containing protein	0	0	1	0	0	0	0	1	0	1	0
mmu-let-7e	MIMAT0000524	NM_001007570	Slc25a42	solute carrier family 25, member 42	0	0	1	0	0	0	0	1	0	1	0
mmu-let-7e	MIMAT0000524	NM_001007577	A630018P17Rik	RIKEN cDNA A630018P17 gene	0	0	1	0	0	0	0	1	0	1	0
mmu-let-7e	MIMAT0000524	NM_001008231	Daam2	dishevelled associated activator of morphogenesis 2	0	0	1	0	0	0	0	1	0	1	0
mmu-let-7e	MIMAT0000524	NM_001008420	Cdh12	cadherin 12	0	0	1	0	0	0	0	1	0	1	0
mmu-let-7e	MIMAT0000524	NM_001008424	Cdsn	corneodesmosin	0	0	1	0	0	0	0	1	0	1	0
mmu-let-7e	MIMAT0000524	NM_001008542	Mxi1	Max interacting protein 1	0	0	1	0	0	0	0	1	0	1	0
mmu-let-7e	MIMAT0000524	NM_001008543	Mxi1	Max interacting protein 1	0	0	1	0	0	0	0	1	0	1	0
mmu-let-7e	MIMAT0000524	NM_001008545	Tardbp	TAR DNA binding protein	0	0	1	0	0	0	0	1	0	1	0
mmu-let-7e	MIMAT0000524	NM_001008785	Kbtbd8	kelch repeat and BTB (POZ) domain containing 8	0	0	1	0	0	0	0	1	0	1	0
mmu-let-7e	MIMAT0000524	NM_001009818	Sept11	septin 11	0	0	1	0	0	0	0	1	0	1	0
mmu-let-7e	MIMAT0000524	NM_001009819	A3galt2	alpha 1,3-galactosyltransferase 2 (isoglobotriaosylceramide synthase)	0	0	1	0	0	0	0	1	0	1	0
mmu-let-7e	MIMAT0000524	NM_001009935	Txnip	thioredoxin interacting protein	0	0	1	0	0	0	0	1	0	1	0
mmu-let-7e	MIMAT0000524	NM_001009949	Mcart1	mitochondrial carrier triple repeat 1	0	0	1	0	0	0	0	1	0	1	0
mmu-let-7e	MIMAT0000524	NM_001010825	Ficd	FIC domain containing	0	0	1	0	0	0	0	1	0	1	0
mmu-let-7e	MIMAT0000524	NM_001010833	Mdc1	mediator of DNA damage checkpoint 1	0	0	1	0	0	0	0	1	0	1	0
mmu-let-7e	MIMAT0000524	NM_001010973	Hrh2	histamine receptor H2	0	0	1	0	0	0	0	1	0	1	0
mmu-let-7e	MIMAT0000524	NM_001012324	Ecm2	extracellular matrix protein 2, female organ and adipocyte specific	0	0	1	0	0	0	0	1	0	1	0
mmu-let-7e	MIMAT0000524	NM_001012450	Ankrd6	ankyrin repeat domain 6	0	0	1	0	0	0	0	1	0	1	0
mmu-let-7e	MIMAT0000524	NM_001012451	Ankrd6	ankyrin repeat domain 6	0	0	1	0	0	0	0	1	0	1	0
mmu-let-7e	MIMAT0000524	NM_001012477	Cxcl12	chemokine (C-X-C motif) ligand 12	0	0	1	0	0	0	0	1	0	1	0
mmu-let-7e	MIMAT0000524	NM_001013019	Lrrn4cl	LRRN4 C-terminal like	0	0	1	0	0	0	0	1	0	1	0
mmu-let-7e	MIMAT0000524	NM_001013362	Npcd	neuronal pentraxin with chromo domain	0	0	1	0	0	0	0	1	0	1	0
mmu-let-7e	MIMAT0000524	NM_001013377	E130306D19Rik	RIKEN cDNA E130306D19 gene	0	0	1	0	0	0	0	1	0	1	0
mmu-let-7e	MIMAT0000524	NM_001013378	Uspl1	ubiquitin specific peptidase like 1	0	0	0	0	0	0	1	1	0	1	0
mmu-let-7e	MIMAT0000524	NM_001013390	Scn4b	sodium channel, type IV, beta	0	0	1	0	0	0	0	1	0	1	0
mmu-let-7e	MIMAT0000524	NM_001013577	1110054O05Rik	RIKEN cDNA 1110054O05 gene	0	0	1	0	0	0	0	1	0	1	0
mmu-let-7e	MIMAT0000524	NM_001013580	Pard3	par-3 (partitioning defective 3) homolog (C. elegans)	0	0	1	0	0	0	0	1	0	1	0
mmu-let-7e	MIMAT0000524	NM_001013749	Tmem151b	transmembrane protein 151B	0	0	1	0	0	0	0	1	0	1	0
mmu-let-7e	MIMAT0000524	NM_001013777	Zfp488	zinc finger protein 488	0	0	1	0	0	0	0	1	0	1	0
mmu-let-7e	MIMAT0000524	NM_001013778	BC068110	cDNA sequence BC068110	0	0	1	0	0	0	0	1	0	1	0
mmu-let-7e	MIMAT0000524	NM_001013780	Slc25a34	solute carrier family 25, member 34	0	0	1	0	0	0	0	1	0	1	0
mmu-let-7e	MIMAT0000524	NM_001013786	Zfp187	zinc finger protein 187	0	0	1	0	0	0	0	1	0	1	0
mmu-let-7e	MIMAT0000524	NM_001013788	EG432743	predicted gene, EG432743	0	0	1	0	0	0	0	1	0	1	0
mmu-let-7e	MIMAT0000524	NM_001013793	AA388235	expressed sequence AA388235	0	0	1	0	0	0	0	1	0	1	0
mmu-let-7e	MIMAT0000524	NM_001013823	OTTMUSG00000002196	predicted gene, OTTMUSG00000002196	0	0	1	0	0	0	0	1	0	1	0
mmu-let-7e	MIMAT0000524	NM_001014761	Scn2b	sodium channel, voltage-gated, type II, beta	0	0	1	0	0	0	0	1	0	1	0
mmu-let-7e	MIMAT0000524	NM_001014974	Ttll4	tubulin tyrosine ligase-like family, member 4	0	0	0	0	0	0	1	1	0	1	0
mmu-let-7e	MIMAT0000524	NM_001015046	Garnl4	GTPase activating RANGAP domain-like 4	0	0	1	0	0	0	0	1	0	1	0
mmu-let-7e	MIMAT0000524	NM_001017362	Arid3c	AT rich interactive domain 3C (BRIGHT-like)	0	0	1	0	0	0	0	1	0	1	0
mmu-let-7e	MIMAT0000524	NM_001017407	1700021K02Rik	RIKEN cDNA 1700021K02 gene	0	0	1	0	0	0	0	1	0	1	0
mmu-let-7e	MIMAT0000524	NM_001017409	1700021K02Rik	RIKEN cDNA 1700021K02 gene	0	0	1	0	0	0	0	1	0	1	0
mmu-let-7e	MIMAT0000524	NM_001017426	Jmjd3	jumonji domain containing 3	0	0	1	0	0	0	0	1	0	1	0
mmu-let-7e	MIMAT0000524	NM_001017427	Rasef	RAS and EF hand domain containing	0	0	1	0	0	0	0	1	0	1	0
mmu-let-7e	MIMAT0000524	NM_001017441	1700021K02Rik	RIKEN cDNA 1700021K02 gene	0	0	1	0	0	0	0	1	0	1	0
mmu-let-7e	MIMAT0000524	NM_001024205	Nufip2	nuclear fragile X mental retardation protein interacting protein 2	0	0	1	0	0	0	0	1	0	1	0
mmu-let-7e	MIMAT0000524	NM_001024468	Bcat1	branched chain aminotransferase 1, cytosolic	0	0	1	0	0	0	0	1	0	1	0
mmu-let-7e	MIMAT0000524	NM_001024504	Dcun1d2	DCN1, defective in cullin neddylation 1, domain containing 2 (S. cerevisiae)	0	0	1	0	0	0	0	1	0	1	0
mmu-let-7e	MIMAT0000524	NM_001024526	Larp4	La ribonucleoprotein domain family, member 4	0	0	1	0	0	0	0	1	0	1	0
mmu-let-7e	MIMAT0000524	NM_001024604	Ankrd28	ankyrin repeat domain 28	0	0	1	0	0	0	0	1	0	1	0
mmu-let-7e	MIMAT0000524	NM_001024606	4833426J09Rik	RIKEN cDNA 4833426J09 gene	0	0	1	0	0	0	0	1	0	1	0
mmu-let-7e	MIMAT0000524	NM_001024705	Prpmp5	proline-rich protein MP5	0	0	1	0	0	0	0	1	0	1	0
mmu-let-7e	MIMAT0000524	NM_001024707	Lrp3	low density lipoprotein receptor-related protein 3	0	0	1	0	0	0	0	1	0	1	0
mmu-let-7e	MIMAT0000524	NM_001024717	Gal3st3	galactose-3-O-sulfotransferase 3	0	0	1	0	0	0	0	1	0	1	0
mmu-let-7e	MIMAT0000524	NM_001024720	Hmcn1	hemicentin 1	0	0	1	0	0	0	0	1	0	1	0
mmu-let-7e	MIMAT0000524	NM_001024726	Zfp607	zinc finger proten 607	0	0	1	0	0	0	0	1	0	1	0
mmu-let-7e	MIMAT0000524	NM_001024837	Adarb1	adenosine deaminase, RNA-specific, B1	0	0	1	0	0	0	0	1	0	1	0
mmu-let-7e	MIMAT0000524	NM_001024856	Ttbk2	tau tubulin kinase 2	0	0	1	0	0	0	0	1	0	1	0
mmu-let-7e	MIMAT0000524	NM_001024857	Ttbk2	tau tubulin kinase 2	0	0	1	0	0	0	0	1	0	1	0
mmu-let-7e	MIMAT0000524	NM_001024922	Ddx49	DEAD (Asp-Glu-Ala-Asp) box polypeptide 49	0	0	0	0	0	0	1	1	0	1	0
mmu-let-7e	MIMAT0000524	NM_001024926	Cyb5d2	cytochrome b5 domain containing 2	0	0	1	0	0	0	0	1	0	1	0
mmu-let-7e	MIMAT0000524	NM_001024927	Pitpnm3	PITPNM family member 3	0	0	1	0	0	0	0	1	0	1	0
mmu-let-7e	MIMAT0000524	NM_001024950	Zfp563	zinc finger protein 563	0	0	1	0	0	0	0	1	0	1	0
mmu-let-7e	MIMAT0000524	NM_001025163	Zfp78	zinc finger protein 78	0	0	1	0	0	0	0	1	0	1	0
mmu-let-7e	MIMAT0000524	NM_001025251	Mbp	myelin basic protein	0	0	1	0	0	0	0	1	0	1	0
mmu-let-7e	MIMAT0000524	NM_001025254	Mbp	myelin basic protein	0	0	1	0	0	0	0	1	0	1	0
mmu-let-7e	MIMAT0000524	NM_001025255	Mbp	myelin basic protein	0	0	1	0	0	0	0	1	0	1	0
mmu-let-7e	MIMAT0000524	NM_001025256	Mbp	myelin basic protein	0	0	1	0	0	0	0	1	0	1	0
mmu-let-7e	MIMAT0000524	NM_001025259	Mbp	myelin basic protein	0	0	1	0	0	0	0	1	0	1	0
mmu-let-7e	MIMAT0000524	NM_001025296	Dffa	DNA fragmentation factor, alpha subunit	0	0	1	0	0	0	0	1	0	1	0
mmu-let-7e	MIMAT0000524	NM_001025305	Tcfap2b	transcription factor AP-2 beta	0	0	1	0	0	0	0	1	0	1	0
mmu-let-7e	MIMAT0000524	NM_001025307	Stx3	syntaxin 3	0	0	1	0	0	0	0	1	0	1	0
mmu-let-7e	MIMAT0000524	NM_001025310	St6galnac6	ST6 (alpha-N-acetyl-neuraminyl-2,3-beta-galactosyl-1,3)-N-acetylgalactosaminide alpha-2,6-sialyltransferase 6	0	0	1	0	0	0	0	1	0	1	0
mmu-let-7e	MIMAT0000524	NM_001025313	Tapbp	TAP binding protein	0	0	1	0	0	0	0	1	0	1	0
mmu-let-7e	MIMAT0000524	NM_001025379	Sema3g	sema domain, immunoglobulin domain (Ig), short basic domain, secreted, (semaphorin) 3G	0	0	1	0	0	0	0	1	0	1	0
mmu-let-7e	MIMAT0000524	NM_001025381	Gpr17	G protein-coupled receptor 17	0	0	1	0	0	0	0	1	0	1	0
mmu-let-7e	MIMAT0000524	NM_001025427	Hmga1	high mobility group AT-hook 1	0	0	1	0	0	0	0	1	0	1	0
mmu-let-7e	MIMAT0000524	NM_001025438	Camk2d	calcium/calmodulin-dependent protein kinase II, delta	0	0	1	0	0	0	0	1	0	1	0
mmu-let-7e	MIMAT0000524	NM_001025439	Camk2d	calcium/calmodulin-dependent protein kinase II, delta	0	0	1	0	0	0	0	1	0	1	0
mmu-let-7e	MIMAT0000524	NM_001025444	Aptx	aprataxin	0	0	1	0	0	0	0	1	0	1	0
mmu-let-7e	MIMAT0000524	NM_001025565	Lhx9	LIM homeobox protein 9	0	0	1	0	0	0	0	1	0	1	0
mmu-let-7e	MIMAT0000524	NM_001025566	Chka	choline kinase alpha	0	0	1	0	0	0	0	1	0	1	0
mmu-let-7e	MIMAT0000524	NM_001025567	Dmbx1	diencephalon/mesencephalon homeobox 1	0	0	1	0	0	0	0	1	0	1	0
mmu-let-7e	MIMAT0000524	NM_001025571	Sh2d2a	SH2 domain protein 2A	0	0	1	0	0	0	0	1	0	1	0
mmu-let-7e	MIMAT0000524	NM_001025581	Kcnc2	potassium voltage gated channel, Shaw-related subfamily, member 2	0	0	1	0	0	0	0	1	0	1	0
mmu-let-7e	MIMAT0000524	NM_001025590	Kcnj6	potassium inwardly-rectifying channel, subfamily J, member 6	0	0	1	0	0	0	0	1	0	1	0
mmu-let-7e	MIMAT0000524	NM_001025599	Trim26	tripartite motif-containing 26	0	0	1	0	0	0	0	1	0	1	0
mmu-let-7e	MIMAT0000524	NM_001025602	Il1rl1	interleukin 1 receptor-like 1	0	0	1	0	0	0	0	1	0	1	0
mmu-let-7e	MIMAT0000524	NM_001025608	D4Ertd22e	DNA segment, Chr 4, ERATO Doi 22, expressed	0	0	1	0	0	0	0	1	0	1	0
mmu-let-7e	MIMAT0000524	NM_001025612	Snx22	sorting nexin 22	0	0	1	0	0	0	0	1	0	1	0
mmu-let-7e	MIMAT0000524	NM_001025613	Otud7b	OTU domain containing 7B	0	0	1	0	0	0	0	1	0	1	0
mmu-let-7e	MIMAT0000524	NM_001025614	Otud7b	OTU domain containing 7B	0	0	1	0	0	0	0	1	0	1	0
mmu-let-7e	MIMAT0000524	NM_001025615	Ccdc50	coiled-coil domain containing 50	0	0	1	0	0	0	0	1	0	1	0
mmu-let-7e	MIMAT0000524	NM_001026214	Entpd5	ectonucleoside triphosphate diphosphohydrolase 5	0	0	1	0	0	0	0	1	0	1	0
mmu-let-7e	MIMAT0000524	NM_001029842	Slc16a6	solute carrier family 16 (monocarboxylic acid transporters), member 6	0	0	1	0	0	0	0	1	0	1	0
mmu-let-7e	MIMAT0000524	NM_001029844	Vrk1	vaccinia related kinase 1	0	0	1	0	0	0	0	1	0	1	0
mmu-let-7e	MIMAT0000524	NM_001029872	Itgad	integrin, alpha D	0	0	1	0	0	0	0	1	0	1	0
mmu-let-7e	MIMAT0000524	NM_001029890	Mex3a	mex3 homolog A (C. elegans)	0	0	0	0	0	0	1	1	0	1	0
mmu-let-7e	MIMAT0000524	NM_001029936	Specc1	sperm antigen with calponin homology and coiled-coil domains 1	0	0	1	0	0	0	0	1	0	1	0
mmu-let-7e	MIMAT0000524	NM_001029994	Zc3h18	zinc finger CCCH-type containing 18	0	0	1	0	0	0	0	1	0	1	0
mmu-let-7e	MIMAT0000524	NM_001031814	2610207I05Rik	RIKEN cDNA 2610207I05 gene	0	0	1	0	0	0	0	1	0	1	0
mmu-let-7e	MIMAT0000524	NM_001032413	Pear1	platelet endothelial aggregation receptor 1	0	0	1	0	0	0	0	1	0	1	0
mmu-let-7e	MIMAT0000524	NM_001032414	Pear1	platelet endothelial aggregation receptor 1	0	0	1	0	0	0	0	1	0	1	0
mmu-let-7e	MIMAT0000524	NM_001033136	1200015F23Rik	RIKEN cDNA 1200015F23 gene	0	0	1	0	0	0	0	1	0	1	0
mmu-let-7e	MIMAT0000524	NM_001033145	1190002N15Rik	RIKEN cDNA 1190002N15 gene	0	0	1	0	0	0	0	1	0	1	0
mmu-let-7e	MIMAT0000524	NM_001033156	Fbxo33	F-box protein 33	0	0	1	0	0	0	0	1	0	1	0
mmu-let-7e	MIMAT0000524	NM_001033158	Rasl12	RAS-like, family 12	0	0	1	0	0	0	0	1	0	1	0
mmu-let-7e	MIMAT0000524	NM_001033159	Zfp597	zinc finger protein 597	0	0	1	0	0	0	0	1	0	1	0
mmu-let-7e	MIMAT0000524	NM_001033163	Abhd9	abhydrolase domain containing 9	0	0	1	0	0	0	0	1	0	1	0
mmu-let-7e	MIMAT0000524	NM_001033167	Slc22a23	solute carrier family 22, member 23	0	0	1	0	0	0	0	1	0	1	0
mmu-let-7e	MIMAT0000524	NM_001033175	Cln6	ceroid-lipofuscinosis, neuronal 6	0	0	1	0	0	0	0	1	0	1	0
mmu-let-7e	MIMAT0000524	NM_001033177	Krt76	keratin 76	0	0	1	0	0	0	0	1	0	1	0
mmu-let-7e	MIMAT0000524	NM_001033209	Xylb	xylulokinase homolog (H. influenzae)	0	0	1	0	0	0	0	1	0	1	0
mmu-let-7e	MIMAT0000524	NM_001033221	AU023871	expressed sequence AU023871	0	0	1	0	0	0	0	1	0	1	0
mmu-let-7e	MIMAT0000524	NM_001033222	Pdzd8	PDZ domain containing 8	0	0	1	0	0	0	0	1	0	1	0
mmu-let-7e	MIMAT0000524	NM_001033234	Gm9	gene model 9, (NCBI)	0	0	1	0	0	0	0	1	0	1	0
mmu-let-7e	MIMAT0000524	NM_001033238	Cblb	Casitas B-lineage lymphoma b	0	0	1	0	0	0	0	1	0	1	0
mmu-let-7e	MIMAT0000524	NM_001033250	Lemd1	LEM domain containing 1	0	0	1	0	0	0	0	1	0	1	0
mmu-let-7e	MIMAT0000524	NM_001033263	Centg1	centaurin, gamma 1	0	0	1	0	0	0	0	1	0	1	0
mmu-let-7e	MIMAT0000524	NM_001033270	Slc4a7	solute carrier family 4, sodium bicarbonate cotransporter, member 7	0	0	1	0	0	0	0	1	0	1	0
mmu-let-7e	MIMAT0000524	NM_001033308	BC013712	cDNA sequence BC013712	0	0	1	0	0	0	0	1	0	1	0
mmu-let-7e	MIMAT0000524	NM_001033315	Hipk4	homeodomain interacting protein kinase 4	0	0	1	0	0	0	0	1	0	1	0
mmu-let-7e	MIMAT0000524	NM_001033321	4932417I16Rik	RIKEN cDNA 4932417I16 gene	0	0	1	0	0	0	0	1	0	1	0
mmu-let-7e	MIMAT0000524	NM_001033328	BC023829	cDNA sequence BC023829	0	0	1	0	0	0	0	1	0	1	0
mmu-let-7e	MIMAT0000524	NM_001033337	AW124722	expressed sequence AW124722	0	0	1	0	0	0	0	1	0	1	0
mmu-let-7e	MIMAT0000524	NM_001033347	D430041D05Rik	RIKEN cDNA D430041D05 gene	0	0	1	0	0	0	0	1	0	1	0
mmu-let-7e	MIMAT0000524	NM_001033354	Iqsec3	IQ motif and Sec7 domain 3	0	0	1	0	0	0	0	1	0	1	0
mmu-let-7e	MIMAT0000524	NM_001033361	Pgr15l	G protein-coupled receptor 15-like	0	0	1	0	0	0	0	1	0	1	0
mmu-let-7e	MIMAT0000524	NM_001033382	Cacna2d4	calcium channel, voltage-dependent, alpha 2/delta subunit 4	0	0	1	0	0	0	0	1	0	1	0
mmu-let-7e	MIMAT0000524	NM_001033383	6430526N21Rik	RIKEN cDNA 6430526N21 gene	0	0	1	0	0	0	0	1	0	1	0
mmu-let-7e	MIMAT0000524	NM_001033391	A130090K04Rik	RIKEN cDNA A130090K04 gene	0	0	1	0	0	0	0	1	0	1	0
mmu-let-7e	MIMAT0000524	NM_001033393	Tmem104	transmembrane protein 104	0	0	1	0	0	0	0	1	0	1	0
mmu-let-7e	MIMAT0000524	NM_001033399	Gfod1	glucose-fructose oxidoreductase domain containing 1	0	0	1	0	0	0	0	1	0	1	0
mmu-let-7e	MIMAT0000524	NM_001033419	Ceacam16	CEA-related cell adhesion molecule 16	0	0	1	0	0	0	0	1	0	1	0
mmu-let-7e	MIMAT0000524	NM_001033422	Thoc2	THO complex 2	0	0	1	0	0	0	0	1	0	1	0
mmu-let-7e	MIMAT0000524	NM_001033426	Gm851	gene model 851, (NCBI)	0	0	1	0	0	0	0	1	0	1	0
mmu-let-7e	MIMAT0000524	NM_001033427	Lyg2	lysozyme G-like 2	0	0	1	0	0	0	0	1	0	1	0
mmu-let-7e	MIMAT0000524	NM_001033451	Zfp408	zinc finger protein 408	0	0	1	0	0	0	0	1	0	1	0
mmu-let-7e	MIMAT0000524	NM_001033454	AI427809	expressed sequence AI427809	0	0	1	0	0	0	0	1	0	1	0
mmu-let-7e	MIMAT0000524	NM_001033457	Gm1040	gene model 1040, (NCBI)	0	0	1	0	0	0	0	1	0	1	0
mmu-let-7e	MIMAT0000524	NM_001033469	Foxr1	forkhead box R1	0	0	1	0	0	0	0	1	0	1	0
mmu-let-7e	MIMAT0000524	NM_001033474	4921506J03Rik	RIKEN cDNA 4921506J03 gene	0	0	1	0	0	0	0	1	0	1	0
mmu-let-7e	MIMAT0000524	NM_001033484	Iqgap3	IQ motif containing GTPase activating protein 3	0	0	1	0	0	0	0	1	0	1	0
mmu-let-7e	MIMAT0000524	NM_001033535	Tnfaip8l3	tumor necrosis factor, alpha-induced protein 8-like 3	0	0	1	0	0	0	0	1	0	1	0
mmu-let-7e	MIMAT0000524	NM_001033538	Cass4	Cas scaffolding protein family member 4	0	0	1	0	0	0	0	1	0	1	0
mmu-let-7e	MIMAT0000524	NM_001033600	Acsl4	acyl-CoA synthetase long-chain family member 4	0	0	1	0	0	0	0	1	0	1	0
mmu-let-7e	MIMAT0000524	NM_001033633	Slc2a13	solute carrier family 2 (facilitated glucose transporter), member 13	0	0	1	0	0	0	0	1	0	1	0
mmu-let-7e	MIMAT0000524	NM_001033770	Gm904	gene model 904, (NCBI)	0	0	1	0	0	0	0	1	0	1	0
mmu-let-7e	MIMAT0000524	NM_001033780	I830077J02Rik	RIKEN cDNA I830077J02 gene	0	0	1	0	0	0	0	1	0	1	0
mmu-let-7e	MIMAT0000524	NM_001033789	EG545253	predicted gene, EG545253	0	0	1	0	0	0	0	1	0	1	0
mmu-let-7e	MIMAT0000524	NM_001033979	Ldlrad2	low density lipoprotein receptor A domain containing 2	0	0	1	0	0	0	0	1	0	1	0
mmu-let-7e	MIMAT0000524	NM_001034858	Armc2	armadillo repeat containing 2	0	0	1	0	0	0	0	1	0	1	0
mmu-let-7e	MIMAT0000524	NM_001034863	Tmem136	transmembrane protein 136	0	0	1	0	0	0	0	1	0	1	0
mmu-let-7e	MIMAT0000524	NM_001034868	Mrgprx2	MAS-related GPR, member X2	0	0	1	0	0	0	0	1	0	1	0
mmu-let-7e	MIMAT0000524	NM_001034882	EG432879	predicted gene, EG432879	0	0	1	0	0	0	0	1	0	1	0
mmu-let-7e	MIMAT0000524	NM_001034885	Pnpla1	patatin-like phospholipase domain containing 1	0	0	1	0	0	0	0	1	0	1	0
mmu-let-7e	MIMAT0000524	NM_001034887	OTTMUSG00000012686	predicted gene, OTTMUSG00000012686	0	0	1	0	0	0	0	1	0	1	0
mmu-let-7e	MIMAT0000524	NM_001034899	EG545391	predicted gene, EG545391	0	0	1	0	0	0	0	1	0	1	0
mmu-let-7e	MIMAT0000524	NM_001034900	Zfp345	zinc finger protein 345	0	0	1	0	0	0	0	1	0	1	0
mmu-let-7e	MIMAT0000524	NM_001034902	EG545861	predicted gene, EG545861	0	0	1	0	0	0	0	1	0	1	0
mmu-let-7e	MIMAT0000524	NM_001034905	EG546038	predicted gene, EG546038	0	0	1	0	0	0	0	1	0	1	0
mmu-let-7e	MIMAT0000524	NM_001034962	Sorbs1	sorbin and SH3 domain containing 1	0	0	1	0	0	0	0	1	0	1	0
mmu-let-7e	MIMAT0000524	NM_001034963	Sorbs1	sorbin and SH3 domain containing 1	0	0	1	0	0	0	0	1	0	1	0
mmu-let-7e	MIMAT0000524	NM_001034964	Sorbs1	sorbin and SH3 domain containing 1	0	0	1	0	0	0	0	1	0	1	0
mmu-let-7e	MIMAT0000524	NM_001035122	Golm1	golgi membrane protein 1	0	0	1	0	0	0	0	1	0	1	0
mmu-let-7e	MIMAT0000524	NM_001035231	Zfp748	zinc finger protein 748	0	0	1	0	0	0	0	1	0	1	0
mmu-let-7e	MIMAT0000524	NM_001035246	Trpm3	transient receptor potential cation channel, subfamily M, member 3	0	0	1	0	0	0	0	1	0	1	0
mmu-let-7e	MIMAT0000524	NM_001035531	Adrbk2	adrenergic receptor kinase, beta 2	0	0	1	0	0	0	0	1	0	1	0
mmu-let-7e	MIMAT0000524	NM_001036684	Atp2b2	ATPase, Ca++ transporting, plasma membrane 2	0	0	1	0	0	0	0	1	0	1	0
mmu-let-7e	MIMAT0000524	NM_001037134	Ccne2	cyclin E2	0	0	1	0	0	0	0	1	0	1	0
mmu-let-7e	MIMAT0000524	NM_001037136	Centg2	centaurin, gamma 2	0	0	0	0	0	0	1	1	0	1	0
mmu-let-7e	MIMAT0000524	NM_001037759	Sgk3	serum/glucocorticoid regulated kinase 3	0	0	1	0	0	0	0	1	0	1	0
mmu-let-7e	MIMAT0000524	NM_001037842	Cml3	camello-like 3	0	0	1	0	0	0	0	1	0	1	0
mmu-let-7e	MIMAT0000524	NM_001037877	Tcf25	transcription factor 25 (basic helix-loop-helix)	0	0	1	0	0	0	0	1	0	1	0
mmu-let-7e	MIMAT0000524	NM_001037914	EG622408	predicted gene, EG622408	0	0	1	0	0	0	0	1	0	1	0
mmu-let-7e	MIMAT0000524	NM_001037917	EG622976	predicted gene, EG622976	0	0	1	0	0	0	0	1	0	1	0
mmu-let-7e	MIMAT0000524	NM_001038230	Anapc11	anaphase promoting complex subunit 11 homolog (yeast)	0	0	1	0	0	0	0	1	0	1	0
mmu-let-7e	MIMAT0000524	NM_001038492	Ctsa	cathepsin A	0	0	1	0	0	0	0	1	0	1	0
mmu-let-7e	MIMAT0000524	NM_001038500	EG619517	predicted gene, EG619517	0	0	1	0	0	0	0	1	0	1	0
mmu-let-7e	MIMAT0000524	NM_001038587	Adar	adenosine deaminase, RNA-specific	0	0	1	0	0	0	0	1	0	1	0
mmu-let-7e	MIMAT0000524	NM_001038592	Glrx2	glutaredoxin 2 (thioltransferase)	0	0	1	0	0	0	0	1	0	1	0
mmu-let-7e	MIMAT0000524	NM_001038593	Glrx2	glutaredoxin 2 (thioltransferase)	0	0	1	0	0	0	0	1	0	1	0
mmu-let-7e	MIMAT0000524	NM_001038594	Glrx2	glutaredoxin 2 (thioltransferase)	0	0	1	0	0	0	0	1	0	1	0
mmu-let-7e	MIMAT0000524	NM_001038602	Marveld2	MARVEL (membrane-associating) domain containing 2	0	0	1	0	0	0	0	1	0	1	0
mmu-let-7e	MIMAT0000524	NM_001038604	Clec5a	C-type lectin domain family 5, member a	0	0	1	0	0	0	0	1	0	1	0
mmu-let-7e	MIMAT0000524	NM_001038621	Rabgap1l	RAB GTPase activating protein 1-like	0	0	1	0	0	0	0	1	0	1	0
mmu-let-7e	MIMAT0000524	NM_001038627	Smurf1	SMAD specific E3 ubiquitin protein ligase 1	0	0	1	0	0	0	0	1	0	1	0
mmu-let-7e	MIMAT0000524	NM_001038635	Stk35	serine/threonine kinase 35	0	0	1	0	0	0	0	1	0	1	0
mmu-let-7e	MIMAT0000524	NM_001038642	Ets1	E26 avian leukemia oncogene 1, 5" domain	0	0	1	0	0	0	0	1	0	1	0
mmu-let-7e	MIMAT0000524	NM_001038651	E130120F12Rik	RIKEN cDNA E130120F12 gene	0	0	1	0	0	0	0	1	0	1	0
mmu-let-7e	MIMAT0000524	NM_001038655	Gng7	guanine nucleotide binding protein (G protein), gamma 7	0	0	1	0	0	0	0	1	0	1	0
mmu-let-7e	MIMAT0000524	NM_001038658	Faim2	Fas apoptotic inhibitory molecule 2	0	0	1	0	0	0	0	1	0	1	0
mmu-let-7e	MIMAT0000524	NM_001038699	Fn3k	fructosamine 3 kinase	0	0	1	0	0	0	0	1	0	1	0
mmu-let-7e	MIMAT0000524	NM_001038703	Gpr146	G protein-coupled receptor 146	0	0	1	0	0	0	0	1	0	1	0
mmu-let-7e	MIMAT0000524	NM_001038839	P2rx7	purinergic receptor P2X, ligand-gated ion channel, 7	0	0	1	0	0	0	0	1	0	1	0
mmu-let-7e	MIMAT0000524	NM_001038846	Rcsd1	RCSD domain containing 1	0	0	1	0	0	0	0	1	0	1	0
mmu-let-7e	MIMAT0000524	NM_001038990	Ids	iduronate 2-sulfatase	0	0	1	0	0	0	0	1	0	1	0
mmu-let-7e	MIMAT0000524	NM_001038991	Ids	iduronate 2-sulfatase	0	0	1	0	0	0	0	1	0	1	0
mmu-let-7e	MIMAT0000524	NM_001038993	Rnf38	ring finger protein 38	0	0	0	0	0	0	1	1	0	1	0
mmu-let-7e	MIMAT0000524	NM_001039048	Trim63	tripartite motif-containing 63	0	0	1	0	0	0	0	1	0	1	0
mmu-let-7e	MIMAT0000524	NM_001039050	Pkib	protein kinase inhibitor beta, cAMP dependent, testis specific	0	0	1	0	0	0	0	1	0	1	0
mmu-let-7e	MIMAT0000524	NM_001039051	Pkib	protein kinase inhibitor beta, cAMP dependent, testis specific	0	0	1	0	0	0	0	1	0	1	0
mmu-let-7e	MIMAT0000524	NM_001039052	Pkib	protein kinase inhibitor beta, cAMP dependent, testis specific	0	0	1	0	0	0	0	1	0	1	0
mmu-let-7e	MIMAT0000524	NM_001039053	Pkib	protein kinase inhibitor beta, cAMP dependent, testis specific	0	0	1	0	0	0	0	1	0	1	0
mmu-let-7e	MIMAT0000524	NM_001039055	Pofut1	protein O-fucosyltransferase 1	0	0	1	0	0	0	0	1	0	1	0
mmu-let-7e	MIMAT0000524	NM_001039056	Kcnj15	potassium inwardly-rectifying channel, subfamily J, member 15	0	0	1	0	0	0	0	1	0	1	0
mmu-let-7e	MIMAT0000524	NM_001039057	Kcnj15	potassium inwardly-rectifying channel, subfamily J, member 15	0	0	1	0	0	0	0	1	0	1	0
mmu-let-7e	MIMAT0000524	NM_001039059	Klhl15	kelch-like 15 (Drosophila)	0	0	1	0	0	0	0	1	0	1	0
mmu-let-7e	MIMAT0000524	NM_001039086	Rapgef1	Rap guanine nucleotide exchange factor (GEF) 1	0	0	1	0	0	0	0	1	0	1	0
mmu-let-7e	MIMAT0000524	NM_001039087	Rapgef1	Rap guanine nucleotide exchange factor (GEF) 1	0	0	1	0	0	0	0	1	0	1	0
mmu-let-7e	MIMAT0000524	NM_001039089	Sel1l	sel-1 suppressor of lin-12-like (C. elegans)	0	0	1	0	0	0	0	1	0	1	0
mmu-let-7e	MIMAT0000524	NM_001039092	Tom1l2	target of myb1-like 2 (chicken)	0	0	1	0	0	0	0	1	0	1	0
mmu-let-7e	MIMAT0000524	NM_001039126	Asb1	ankyrin repeat and SOCS box-containing protein 1	0	0	1	0	0	0	0	1	0	1	0
mmu-let-7e	MIMAT0000524	NM_001039149	Cd226	CD226 antigen	0	0	1	0	0	0	0	1	0	1	0
mmu-let-7e	MIMAT0000524	NM_001039157	Ube2j2	ubiquitin-conjugating enzyme E2, J2 homolog (yeast)	0	0	1	0	0	0	0	1	0	1	0
mmu-let-7e	MIMAT0000524	NM_001039158	Ube2j2	ubiquitin-conjugating enzyme E2, J2 homolog (yeast)	0	0	1	0	0	0	0	1	0	1	0
mmu-let-7e	MIMAT0000524	NM_001039168	D11Bwg0517e	DNA segment, Chr 11, Brigham & Women"s Genetics 0517 expressed	0	0	1	0	0	0	0	1	0	1	0
mmu-let-7e	MIMAT0000524	NM_001039179	Bicd2	bicaudal D homolog 2 (Drosophila)	0	0	1	0	0	0	0	1	0	1	0
mmu-let-7e	MIMAT0000524	NM_001039180	Bicd2	bicaudal D homolog 2 (Drosophila)	0	0	1	0	0	0	0	1	0	1	0
mmu-let-7e	MIMAT0000524	NM_001039181	Npr3	natriuretic peptide receptor 3	0	0	1	0	0	0	0	1	0	1	0
mmu-let-7e	MIMAT0000524	NM_001039185	Ceacam1	CEA-related cell adhesion molecule 1	0	0	1	0	0	0	0	1	0	1	0
mmu-let-7e	MIMAT0000524	NM_001039186	Ceacam1	CEA-related cell adhesion molecule 1	0	0	1	0	0	0	0	1	0	1	0
mmu-let-7e	MIMAT0000524	NM_001039187	Ceacam1	CEA-related cell adhesion molecule 1	0	0	1	0	0	0	0	1	0	1	0
mmu-let-7e	MIMAT0000524	NM_001039200	C230096C10Rik	RIKEN cDNA C230096C10 gene	0	0	1	0	0	0	0	1	0	1	0
mmu-let-7e	MIMAT0000524	NM_001039223	OTTMUSG00000015762	predicted gene, OTTMUSG00000015762	0	0	1	0	0	0	0	1	0	1	0
mmu-let-7e	MIMAT0000524	NM_001039240	631784	predicted gene, 631784	0	0	1	0	0	0	0	1	0	1	0
mmu-let-7e	MIMAT0000524	NM_001039356	Hmga1	high mobility group AT-hook 1	0	0	1	0	0	0	0	1	0	1	0
mmu-let-7e	MIMAT0000524	NM_001039389	Wdr37	WD repeat domain 37	0	0	1	0	0	0	0	1	0	1	0
mmu-let-7e	MIMAT0000524	NM_001039394	Rab43	RAB43, member RAS oncogene family	0	0	1	0	0	0	0	1	0	1	0
mmu-let-7e	MIMAT0000524	NM_001039482	Klhl20	kelch-like 20 (Drosophila)	0	0	1	0	0	0	0	1	0	1	0
mmu-let-7e	MIMAT0000524	NM_001039483	Tmco1	transmembrane and coiled-coil domains 1	0	0	1	0	0	0	0	1	0	1	0
mmu-let-7e	MIMAT0000524	NM_001039484	Kcnj10	potassium inwardly-rectifying channel, subfamily J, member 10	0	0	1	0	0	0	0	1	0	1	0
mmu-let-7e	MIMAT0000524	NM_001039493	Plekhm3	pleckstrin homology domain containing, family M, member 3	0	0	1	0	0	0	0	1	0	1	0
mmu-let-7e	MIMAT0000524	NM_001039515	Arl4a	ADP-ribosylation factor-like 4A	0	0	1	0	0	0	0	1	0	1	0
mmu-let-7e	MIMAT0000524	NM_001039520	Dnm2	dynamin 2	0	0	1	0	0	0	0	1	0	1	0
mmu-let-7e	MIMAT0000524	NM_001039530	Parp14	poly (ADP-ribose) polymerase family, member 14	0	0	1	0	0	0	0	1	0	1	0
mmu-let-7e	MIMAT0000524	NM_001039532	Zfp784	zinc finger protein 784	0	0	1	0	0	0	0	1	0	1	0
mmu-let-7e	MIMAT0000524	NM_001039537	Lif	leukemia inhibitory factor	0	0	1	0	0	0	0	1	0	1	0
mmu-let-7e	MIMAT0000524	NM_001039551	Cnnm3	cyclin M3	0	0	1	0	0	0	0	1	0	1	0
mmu-let-7e	MIMAT0000524	NM_001039554	Angptl7	angiopoietin-like 7	0	0	1	0	0	0	0	1	0	1	0
mmu-let-7e	MIMAT0000524	NM_001039644	Edem3	ER degradation enhancer, mannosidase alpha-like 3	0	0	1	0	0	0	0	1	0	1	0
mmu-let-7e	MIMAT0000524	NM_001039939	Asxl1	additional sex combs like 1 (Drosophila)	0	0	1	0	0	0	0	1	0	1	0
mmu-let-7e	MIMAT0000524	NM_001039951	Zfp606	zinc finger protein 606	0	0	1	0	0	0	0	1	0	1	0
mmu-let-7e	MIMAT0000524	NM_001040026	Sco1	SCO cytochrome oxidase deficient homolog 1 (yeast)	0	0	1	0	0	0	0	1	0	1	0
mmu-let-7e	MIMAT0000524	NM_001040106	Aak1	AP2 associated kinase 1	0	0	1	0	0	0	0	1	0	1	0
mmu-let-7e	MIMAT0000524	NM_001040130	Tmem141	transmembrane protein 141	0	0	1	0	0	0	0	1	0	1	0
mmu-let-7e	MIMAT0000524	NM_001040131	Eif4g2	eukaryotic translation initiation factor 4, gamma 2	0	0	1	0	0	0	0	1	0	1	0
mmu-let-7e	MIMAT0000524	NM_001040396	2810407C02Rik	RIKEN cDNA 2810407C02 gene	0	0	1	0	0	0	0	1	0	1	0
mmu-let-7e	MIMAT0000524	NM_001040426	Thsd4	thrombospondin, type I, domain containing 4	0	0	1	0	0	0	0	1	0	1	0
mmu-let-7e	MIMAT0000524	NM_001040611	Peg10	paternally expressed 10	0	0	1	0	0	0	0	1	0	1	0
mmu-let-7e	MIMAT0000524	NM_001040682	Clmn	calmin	0	0	1	0	0	0	0	1	0	1	0
mmu-let-7e	MIMAT0000524	NM_001040689	Rspo4	R-spondin family, member 4	0	0	1	0	0	0	0	1	0	1	0
mmu-let-7e	MIMAT0000524	NM_001042408	Txnl4a	thioredoxin-like 4A	0	0	1	0	0	0	0	1	0	1	0
mmu-let-7e	MIMAT0000524	NM_001042484	Golga7	golgi autoantigen, golgin subfamily a, 7	0	0	1	0	0	0	0	1	0	1	0
mmu-let-7e	MIMAT0000524	NM_001042487	Dlgap4	discs, large homolog-associated protein 4 (Drosophila)	0	0	1	0	0	0	0	1	0	1	0
mmu-let-7e	MIMAT0000524	NM_001042488	Dlgap4	discs, large homolog-associated protein 4 (Drosophila)	0	0	1	0	0	0	0	1	0	1	0
mmu-let-7e	MIMAT0000524	NM_001042558	Apaf1	apoptotic peptidase activating factor 1	0	0	1	0	0	0	0	1	0	1	0
mmu-let-7e	MIMAT0000524	NM_001042592	Arrdc4	arrestin domain containing 4	0	0	1	0	0	0	0	1	0	1	0
mmu-let-7e	MIMAT0000524	NM_001042671	Prei4	preimplantation protein 4	0	0	1	0	0	0	0	1	0	1	0
mmu-let-7e	MIMAT0000524	NM_001042707	Ilf3	interleukin enhancer binding factor 3	0	0	1	0	0	0	0	1	0	1	0
mmu-let-7e	MIMAT0000524	NM_001042710	Prssl1	protease, serine-like 1	0	0	1	0	0	0	0	1	0	1	0
mmu-let-7e	MIMAT0000524	NM_001042715	Ccdc135	coiled-coil domain containing 135	0	0	1	0	0	0	0	1	0	1	0
mmu-let-7e	MIMAT0000524	NM_001042752	Neo1	neogenin	0	0	1	0	0	0	0	1	0	1	0
mmu-let-7e	MIMAT0000524	NM_001043322	Fmn1	formin 1	0	0	1	0	0	0	0	1	0	1	0
mmu-let-7e	MIMAT0000524	NM_001044386	Zfx	zinc finger protein X-linked	0	0	1	0	0	0	0	1	0	1	0
mmu-let-7e	MIMAT0000524	NM_001044699	Zfp2	zinc finger protein 2	0	0	1	0	0	0	0	1	0	1	0
mmu-let-7e	MIMAT0000524	NM_001044700	Zfp2	zinc finger protein 2	0	0	1	0	0	0	0	1	0	1	0
mmu-let-7e	MIMAT0000524	NM_001044718	Zfp41	zinc finger protein 41	0	0	1	0	0	0	0	1	0	1	0
mmu-let-7e	MIMAT0000524	NM_001044720	Abcc9	ATP-binding cassette, sub-family C (CFTR/MRP), member 9	0	0	1	0	0	0	0	1	0	1	0
mmu-let-7e	MIMAT0000524	NM_001044740	Slc7a2	solute carrier family 7 (cationic amino acid transporter, y+ system), member 2	0	0	1	0	0	0	0	1	0	1	0
mmu-let-7e	MIMAT0000524	NM_001044750	Banf2	barrier to autointegration factor 2	0	0	1	0	0	0	0	1	0	1	0
mmu-let-7e	MIMAT0000524	NM_001044751	Hsd11b1	hydroxysteroid 11-beta dehydrogenase 1	0	0	1	0	0	0	0	1	0	1	0
mmu-let-7e	MIMAT0000524	NM_001045482	Rbak	RB-associated KRAB repressor	0	0	1	0	0	0	0	1	0	1	0
mmu-let-7e	MIMAT0000524	NM_001045486	Zfp180	zinc finger protein 180	0	0	1	0	0	0	0	1	0	1	0
mmu-let-7e	MIMAT0000524	NM_001045516	4933404M19Rik	RIKEN cDNA 4933404M19 gene	0	0	1	0	0	0	0	1	0	1	0
mmu-let-7e	MIMAT0000524	NM_001045520	Clint1	clathrin interactor 1	0	0	1	0	0	0	0	1	0	1	0
mmu-let-7e	MIMAT0000524	NM_001045536	Zzef1	zinc finger, ZZ-type with EF hand domain 1	0	0	1	0	0	0	0	1	0	1	0
mmu-let-7e	MIMAT0000524	NM_001045538	547127	predicted gene, 547127	0	0	1	0	0	0	0	1	0	1	0
mmu-let-7e	MIMAT0000524	NM_001045540	OTTMUSG00000005523	predicted gene, OTTMUSG00000005523	0	0	1	0	0	0	0	1	0	1	0
mmu-let-7e	MIMAT0000524	NM_001048054	Dusp16	dual specificity phosphatase 16	0	0	1	0	0	0	0	1	0	1	0
mmu-let-7e	MIMAT0000524	NM_001048189	4931433A01Rik	RIKEN cDNA 4931433A01 gene	0	0	1	0	0	0	0	1	0	1	0
mmu-let-7e	MIMAT0000524	NM_001048227	Dbndd2	dysbindin (dystrobrevin binding protein 1) domain containing 2	0	0	1	0	0	0	0	1	0	1	0
mmu-let-7e	MIMAT0000524	NM_001048229	Dbndd2	dysbindin (dystrobrevin binding protein 1) domain containing 2	0	0	1	0	0	0	0	1	0	1	0
mmu-let-7e	MIMAT0000524	NM_001048267	Tnpo1	transportin 1	0	0	1	0	0	0	0	1	0	1	0
mmu-let-7e	MIMAT0000524	NM_001076681	1810012P15Rik	RIKEN cDNA 1810012P15 gene	0	0	1	0	0	0	0	1	0	1	0
mmu-let-7e	MIMAT0000524	NM_001076791	9630025I21Rik	RIKEN cDNA 9630025I21 gene	0	0	1	0	0	0	0	1	0	1	0
mmu-let-7e	MIMAT0000524	NM_001077184	Bsg	basigin	0	0	1	0	0	0	0	1	0	1	0
mmu-let-7e	MIMAT0000524	NM_001077265	Hnrnpd	heterogeneous nuclear ribonucleoprotein D	0	0	1	0	0	0	0	1	0	1	0
mmu-let-7e	MIMAT0000524	NM_001077266	Hnrnpd	heterogeneous nuclear ribonucleoprotein D	0	0	1	0	0	0	0	1	0	1	0
mmu-let-7e	MIMAT0000524	NM_001077354	C77370	expressed sequence C77370	0	0	1	0	0	0	0	1	0	1	0
mmu-let-7e	MIMAT0000524	NM_001077360	Git2	G protein-coupled receptor kinase-interactor 2	0	0	1	0	0	0	0	1	0	1	0
mmu-let-7e	MIMAT0000524	NM_001077363	Ptbp1	polypyrimidine tract binding protein 1	0	0	1	0	0	0	0	1	0	1	0
mmu-let-7e	MIMAT0000524	NM_001077403	Nrp2	neuropilin 2	0	0	1	0	0	0	0	1	0	1	0
mmu-let-7e	MIMAT0000524	NM_001077404	Nrp2	neuropilin 2	0	0	1	0	0	0	0	1	0	1	0
mmu-let-7e	MIMAT0000524	NM_001077405	Nrp2	neuropilin 2	0	0	1	0	0	0	0	1	0	1	0
mmu-let-7e	MIMAT0000524	NM_001077496	Evi2b	ecotropic viral integration site 2b	0	0	1	0	0	0	0	1	0	1	0
mmu-let-7e	MIMAT0000524	NM_001077499	Scn8a	sodium channel, voltage-gated, type VIII, alpha	0	0	1	0	0	0	0	1	0	1	0
mmu-let-7e	MIMAT0000524	NM_001077508	Tnfrsf9	tumor necrosis factor receptor superfamily, member 9	0	0	1	0	0	0	0	1	0	1	0
mmu-let-7e	MIMAT0000524	NM_001077509	Tnfrsf9	tumor necrosis factor receptor superfamily, member 9	0	0	1	0	0	0	0	1	0	1	0
mmu-let-7e	MIMAT0000524	NM_001077636	Pigw	phosphatidylinositol glycan anchor biosynthesis, class W	0	0	1	0	0	0	0	1	0	1	0
mmu-let-7e	MIMAT0000524	NM_001077707	Shprh	SNF2 histone linker PHD RING helicase	0	0	1	0	0	0	0	1	0	1	0
mmu-let-7e	MIMAT0000524	NM_001078167	Sfrs1	splicing factor, arginine/serine-rich 1 (ASF/SF2)	0	0	1	0	0	0	0	1	0	1	0
mmu-let-7e	MIMAT0000524	NM_001079822	Tcf3	transcription factor 3	0	0	1	0	0	0	0	1	0	1	0
mmu-let-7e	MIMAT0000524	NM_001079830	Trim33	tripartite motif-containing 33	0	0	1	0	0	0	0	1	0	1	0
mmu-let-7e	MIMAT0000524	NM_001079844	Gpc6	glypican 6	0	0	1	0	0	0	0	1	0	1	0
mmu-let-7e	MIMAT0000524	NM_001079876	Gas2l3	growth arrest-specific 2 like 3	0	0	1	0	0	0	0	1	0	1	0
mmu-let-7e	MIMAT0000524	NM_001079909	Fgfr1	fibroblast growth factor receptor 1	0	0	1	0	0	0	0	1	0	1	0
mmu-let-7e	MIMAT0000524	NM_001080129	Tmpo	thymopoietin	0	0	1	0	0	0	0	1	0	1	0
mmu-let-7e	MIMAT0000524	NM_001080131	Tmpo	thymopoietin	0	0	1	0	0	0	0	1	0	1	0
mmu-let-7e	MIMAT0000524	NM_001080132	Tmpo	thymopoietin	0	0	1	0	0	0	0	1	0	1	0
mmu-let-7e	MIMAT0000524	NM_001080134	Tmpo	thymopoietin	0	0	1	0	0	0	0	1	0	1	0
mmu-let-7e	MIMAT0000524	NM_001080381	6330500D04Rik	RIKEN cDNA 6330500D04 gene	0	0	1	0	0	0	0	1	0	1	0
mmu-let-7e	MIMAT0000524	NM_001080557	Vamp1	vesicle-associated membrane protein 1	0	0	1	0	0	0	0	1	0	1	0
mmu-let-7e	MIMAT0000524	NM_001080755	Zzz3	zinc finger, ZZ domain containing 3	0	0	1	0	0	0	0	1	0	1	0
mmu-let-7e	MIMAT0000524	NM_001080774	Myo1c	myosin IC	0	0	1	0	0	0	0	1	0	1	0
mmu-let-7e	MIMAT0000524	NM_001080775	Myo1c	myosin IC	0	0	1	0	0	0	0	1	0	1	0
mmu-let-7e	MIMAT0000524	NM_001080781	1700029H14Rik	RIKEN cDNA 1700029H14 gene	0	0	1	0	0	0	0	1	0	1	0
mmu-let-7e	MIMAT0000524	NM_001080798	Aff1	AF4/FMR2 family, member 1	0	0	1	0	0	0	0	1	0	1	0
mmu-let-7e	MIMAT0000524	NM_001080813	Rab11fip1	RAB11 family interacting protein 1 (class I)	0	0	1	0	0	0	0	1	0	1	0
mmu-let-7e	MIMAT0000524	NM_001080814	Fat3	FAT tumor suppressor homolog 3 (Drosophila)	0	0	1	0	0	0	0	1	0	1	0
mmu-let-7e	MIMAT0000524	NM_001080924	Znrf3	zinc and ring finger 3	0	0	1	0	0	0	0	1	0	1	0
mmu-let-7e	MIMAT0000524	NM_001080927	Rbpj	recombination signal binding protein for immunoglobulin kappa J region	0	0	1	0	0	0	0	1	0	1	0
mmu-let-7e	MIMAT0000524	NM_001080928	Rbpj	recombination signal binding protein for immunoglobulin kappa J region	0	0	1	0	0	0	0	1	0	1	0
mmu-let-7e	MIMAT0000524	NM_001080929	Cdr2l	cerebellar degeneration-related protein 2-like	0	0	1	0	0	0	0	1	0	1	0
mmu-let-7e	MIMAT0000524	NM_001080930	Atxn1l	ataxin 1-like	0	0	1	0	0	0	0	1	0	1	0
mmu-let-7e	MIMAT0000524	NM_001080948	Larp4	La ribonucleoprotein domain family, member 4	0	0	1	0	0	0	0	1	0	1	0
mmu-let-7e	MIMAT0000524	NM_001080949	Ttc5	tetratricopeptide repeat domain 5	0	0	1	0	0	0	0	1	0	1	0
mmu-let-7e	MIMAT0000524	NM_001080979	Tead4	TEA domain family member 4	0	0	1	0	0	0	0	1	0	1	0
mmu-let-7e	MIMAT0000524	NM_001081007	Zfp382	zinc finger protein 382	0	0	1	0	0	0	0	1	0	1	0
mmu-let-7e	MIMAT0000524	NM_001081011	Srgap2	SLIT-ROBO Rho GTPase activating protein 2	0	0	1	0	0	0	0	1	0	1	0
mmu-let-7e	MIMAT0000524	NM_001081020	Adamts6	a disintegrin-like and metallopeptidase (reprolysin type) with thrombospondin type 1 motif, 6	0	0	1	0	0	0	0	1	0	1	0
mmu-let-7e	MIMAT0000524	NM_001081021	Zfp780b	zinc finger protein 780B	0	0	1	0	0	0	0	1	0	1	0
mmu-let-7e	MIMAT0000524	NM_001081022	D430042O09Rik	RIKEN cDNA D430042O09 gene	0	0	1	0	0	0	0	1	0	1	0
mmu-let-7e	MIMAT0000524	NM_001081049	Mll1	myeloid/lymphoid or mixed-lineage leukemia 1	0	0	1	0	0	0	0	1	0	1	0
mmu-let-7e	MIMAT0000524	NM_001081051	D130043K22Rik	RIKEN cDNA D130043K22 gene	0	0	1	0	0	0	0	1	0	1	0
mmu-let-7e	MIMAT0000524	NM_001081056	Xpot	exportin, tRNA (nuclear export receptor for tRNAs)	0	0	1	0	0	0	0	1	0	1	0
mmu-let-7e	MIMAT0000524	NM_001081064	Pdzd2	PDZ domain containing 2	0	0	1	0	0	0	0	1	0	1	0
mmu-let-7e	MIMAT0000524	NM_001081068	Zfp294	zinc finger protein 294	0	0	1	0	0	0	0	1	0	1	0
mmu-let-7e	MIMAT0000524	NM_001081071	Lycat	lysocardiolipin acyltransferase	0	0	1	0	0	0	0	1	0	1	0
mmu-let-7e	MIMAT0000524	NM_001081073	Cep76	centrosomal protein 76	0	0	1	0	0	0	0	1	0	1	0
mmu-let-7e	MIMAT0000524	NM_001081074	A1cf	APOBEC1 complementation factor	0	0	1	0	0	0	0	1	0	1	0
mmu-let-7e	MIMAT0000524	NM_001081086	Ppig	peptidyl-prolyl isomerase G (cyclophilin G)	0	0	1	0	0	0	0	1	0	1	0
mmu-let-7e	MIMAT0000524	NM_001081087	Kbtbd10	kelch repeat and BTB (POZ) domain containing 10	0	0	1	0	0	0	0	1	0	1	0
mmu-let-7e	MIMAT0000524	NM_001081098	Zfp362	zinc finger protein 362	0	0	1	0	0	0	0	1	0	1	0
mmu-let-7e	MIMAT0000524	NM_001081101	4933407H18Rik	RIKEN cDNA 4933407H18 gene	0	0	1	0	0	0	0	1	0	1	0
mmu-let-7e	MIMAT0000524	NM_001081109	Lmtk2	lemur tyrosine kinase 2	0	0	1	0	0	0	0	1	0	1	0
mmu-let-7e	MIMAT0000524	NM_001081114	Clip3	CAP-GLY domain containing linker protein 3	0	0	1	0	0	0	0	1	0	1	0
mmu-let-7e	MIMAT0000524	NM_001081116	Arhgef17	Rho guanine nucleotide exchange factor (GEF) 17	0	0	1	0	0	0	0	1	0	1	0
mmu-let-7e	MIMAT0000524	NM_001081118	AA673488	expressed sequence AA673488	0	0	1	0	0	0	0	1	0	1	0
mmu-let-7e	MIMAT0000524	NM_001081131	Dhtkd1	dehydrogenase E1 and transketolase domain containing 1	0	0	1	0	0	0	0	1	0	1	0
mmu-let-7e	MIMAT0000524	NM_001081135	Prrg3	proline rich Gla (G-carboxyglutamic acid) 3 (transmembrane)	0	0	1	0	0	0	0	1	0	1	0
mmu-let-7e	MIMAT0000524	NM_001081141	Gabbr2	gamma-aminobutyric acid (GABA) B receptor 2	0	0	1	0	0	0	0	1	0	1	0
mmu-let-7e	MIMAT0000524	NM_001081151	Gan	giant axonal neuropathy	0	0	1	0	0	0	0	1	0	1	0
mmu-let-7e	MIMAT0000524	NM_001081156	2300002D11Rik	RIKEN cDNA 2300002D11 gene	0	0	1	0	0	0	0	1	0	1	0
mmu-let-7e	MIMAT0000524	NM_001081164	Otud4	OTU domain containing 4	0	0	1	0	0	0	0	1	0	1	0
mmu-let-7e	MIMAT0000524	NM_001081166	Phf21b	PHD finger protein 21B	0	0	1	0	0	0	0	1	0	1	0
mmu-let-7e	MIMAT0000524	NM_001081170	Pacs2	phosphofurin acidic cluster sorting protein 2	0	0	1	0	0	0	0	1	0	1	0
mmu-let-7e	MIMAT0000524	NM_001081180	Spink5	serine peptidase inhibitor, Kazal type 5	0	0	1	0	0	0	0	1	0	1	0
mmu-let-7e	MIMAT0000524	NM_001081183	1110037F02Rik	RIKEN cDNA 1110037F02 gene	0	0	1	0	0	0	0	1	0	1	0
mmu-let-7e	MIMAT0000524	NM_001081191	Eml5	echinoderm microtubule associated protein like 5	0	0	1	0	0	0	0	1	0	1	0
mmu-let-7e	MIMAT0000524	NM_001081203	Sbno1	sno, strawberry notch homolog 1 (Drosophila)	0	0	1	0	0	0	0	1	0	1	0
mmu-let-7e	MIMAT0000524	NM_001081204	B3galtl	beta 1,3-galactosyltransferase-like	0	0	1	0	0	0	0	1	0	1	0
mmu-let-7e	MIMAT0000524	NM_001081213	Ermp1	endoplasmic reticulum metallopeptidase 1	0	0	1	0	0	0	0	1	0	1	0
mmu-let-7e	MIMAT0000524	NM_001081216	Phip	pleckstrin homology domain interacting protein	0	0	1	0	0	0	0	1	0	1	0
mmu-let-7e	MIMAT0000524	NM_001081218	Hcfc2	host cell factor C2	0	0	1	0	0	0	0	1	0	1	0
mmu-let-7e	MIMAT0000524	NM_001081220	Gpr179	G protein-coupled receptor 179	0	0	1	0	0	0	0	1	0	1	0
mmu-let-7e	MIMAT0000524	NM_001081224	Prr16	proline rich 16	0	0	1	0	0	0	0	1	0	1	0
mmu-let-7e	MIMAT0000524	NM_001081225	6030443O07Rik	RIKEN cDNA 6030443O07 gene	0	0	1	0	0	0	0	1	0	1	0
mmu-let-7e	MIMAT0000524	NM_001081227	6330403A02Rik	RIKEN cDNA 6330403A02 gene	0	0	1	0	0	0	0	1	0	1	0
mmu-let-7e	MIMAT0000524	NM_001081229	Tsc22d2	TSC22 domain family 2	0	0	1	0	0	0	0	1	0	1	0
mmu-let-7e	MIMAT0000524	NM_001081231	Lhfpl3	lipoma HMGIC fusion partner-like 3	0	0	1	0	0	0	0	1	0	1	0
mmu-let-7e	MIMAT0000524	NM_001081236	2410131K14Rik	RIKEN cDNA 2410131K14 gene	0	0	1	0	0	0	0	1	0	1	0
mmu-let-7e	MIMAT0000524	NM_001081242	Tln2	talin 2	0	0	1	0	0	0	0	1	0	1	0
mmu-let-7e	MIMAT0000524	NM_001081251	Pbrm1	polybromo 1	0	0	1	0	0	0	0	1	0	1	0
mmu-let-7e	MIMAT0000524	NM_001081258	Kif14	kinesin family member 14	0	0	1	0	0	0	0	1	0	1	0
mmu-let-7e	MIMAT0000524	NM_001081260	Tnks1bp1	tankyrase 1 binding protein 1	0	0	1	0	0	0	0	1	0	1	0
mmu-let-7e	MIMAT0000524	NM_001081268	BC039632	cDNA sequence BC039632	0	0	1	0	0	0	0	1	0	1	0
mmu-let-7e	MIMAT0000524	NM_001081269	Whsc1l1	Wolf-Hirschhorn syndrome candidate 1-like 1 (human)	0	0	1	0	0	0	0	1	0	1	0
mmu-let-7e	MIMAT0000524	NM_001081276	Clasp1	CLIP associating protein 1	0	0	1	0	0	0	0	1	0	1	0
mmu-let-7e	MIMAT0000524	NM_001081277	Ak5	adenylate kinase 5	0	0	1	0	0	0	0	1	0	1	0
mmu-let-7e	MIMAT0000524	NM_001081295	4631416L12Rik	RIKEN cDNA 4631416L12 gene	0	0	1	0	0	0	0	1	0	1	0
mmu-let-7e	MIMAT0000524	NM_001081304	Atf6	activating transcription factor 6	0	0	1	0	0	0	0	1	0	1	0
mmu-let-7e	MIMAT0000524	NM_001081310	2010003H20Rik	RIKEN cDNA 2010003H20 gene	0	0	1	0	0	0	0	1	0	1	0
mmu-let-7e	MIMAT0000524	NM_001081315	Brpf3	bromodomain and PHD finger containing, 3	0	0	1	0	0	0	0	1	0	1	0
mmu-let-7e	MIMAT0000524	NM_001081320	Cyb561d1	cytochrome b-561 domain containing 1	0	0	1	0	0	0	0	1	0	1	0
mmu-let-7e	MIMAT0000524	NM_001081324	Neto2	neuropilin (NRP) and tolloid (TLL)-like 2	0	0	1	0	0	0	0	1	0	1	0
mmu-let-7e	MIMAT0000524	NM_001081326	Agl	amylo-1,6-glucosidase, 4-alpha-glucanotransferase	0	0	1	0	0	0	0	1	0	1	0
mmu-let-7e	MIMAT0000524	NM_001081333	Plekhg4	pleckstrin homology domain containing, family G (with RhoGef domain) member 4	0	0	1	0	0	0	0	1	0	1	0
mmu-let-7e	MIMAT0000524	NM_001081344	Stxbp5	syntaxin binding protein 5 (tomosyn)	0	0	1	0	0	0	0	1	0	1	0
mmu-let-7e	MIMAT0000524	NM_001081348	Hecw1	HECT, C2 and WW domain containing E3 ubiquitin protein ligase 1	0	0	1	0	0	0	0	1	0	1	0
mmu-let-7e	MIMAT0000524	NM_001081350	Nol8	nucleolar protein 8	0	0	1	0	0	0	0	1	0	1	0
mmu-let-7e	MIMAT0000524	NM_001081366	Vps8	vacuolar protein sorting 8 homolog (S. cerevisiae)	0	0	1	0	0	0	0	1	0	1	0
mmu-let-7e	MIMAT0000524	NM_001081367	Kctd17	potassium channel tetramerisation domain containing 17	0	0	1	0	0	0	0	1	0	1	0
mmu-let-7e	MIMAT0000524	NM_001081383	Mll3	myeloid/lymphoid or mixed-lineage leukemia 3	0	0	1	0	0	0	0	1	0	1	0
mmu-let-7e	MIMAT0000524	NM_001081387	Ctcfl	CCCTC-binding factor (zinc finger protein)-like	0	0	1	0	0	0	0	1	0	1	0
mmu-let-7e	MIMAT0000524	NM_001081391	Csmd3	CUB and Sushi multiple domains 3	0	0	1	0	0	0	0	1	0	1	0
mmu-let-7e	MIMAT0000524	NM_001081395	Amotl1	angiomotin-like 1	0	0	1	0	0	0	0	1	0	1	0
mmu-let-7e	MIMAT0000524	NM_001081409	Phf20l1	PHD finger protein 20-like 1	0	0	1	0	0	0	0	1	0	1	0
mmu-let-7e	MIMAT0000524	NM_001081419	Dip2a	DIP2 disco-interacting protein 2 homolog A (Drosophila)	0	0	1	0	0	0	0	1	0	1	0
mmu-let-7e	MIMAT0000524	NM_001081420	BC026590	cDNA sequence BC026590	0	0	1	0	0	0	0	1	0	1	0
mmu-let-7e	MIMAT0000524	NM_001081430	Nat12	N-acetyltransferase 12	0	0	1	0	0	0	0	1	0	1	0
mmu-let-7e	MIMAT0000524	NM_001081433	Ankrd44	ankyrin repeat domain 44	0	0	1	0	0	0	0	1	0	1	0
mmu-let-7e	MIMAT0000524	NM_001081437	Fbln2	fibulin 2	0	0	1	0	0	0	0	1	0	1	0
mmu-let-7e	MIMAT0000524	NM_001081557	Camta1	calmodulin binding transcription activator 1	0	0	1	0	0	0	0	1	0	1	0
mmu-let-7e	MIMAT0000524	NM_001081567	Mapk10	mitogen-activated protein kinase 10	0	0	1	0	0	0	0	1	0	1	0
mmu-let-7e	MIMAT0000524	NM_001081633	Es2el	expressed sequence 2 embryonic lethal	0	0	1	0	0	0	0	1	0	1	0
mmu-let-7e	MIMAT0000524	NM_001081641	Pitpnm3	PITPNM family member 3	0	0	1	0	0	0	0	1	0	1	0
mmu-let-7e	MIMAT0000524	NM_001081750	Zfp664	zinc finger protein 664	0	0	1	0	0	0	0	1	0	1	0
mmu-let-7e	MIMAT0000524	NM_001081956	Sfrs17b	splicing factor, arginine/serine-rich 17b	0	0	1	0	0	0	0	1	0	1	0
mmu-let-7e	MIMAT0000524	NM_001081963	9430020K01Rik	RIKEN cDNA 9430020K01 gene	0	0	1	0	0	0	0	1	0	1	0
mmu-let-7e	MIMAT0000524	NM_001081971	Gm1337	gene model 1337, (NCBI)	0	0	1	0	0	0	0	1	0	1	0
mmu-let-7e	MIMAT0000524	NM_001081977	Rnf144a	ring finger protein 144A	0	0	1	0	0	0	0	1	0	1	0
mmu-let-7e	MIMAT0000524	NM_001082414	Sh3d19	SH3 domain protein D19	0	0	1	0	0	0	0	1	0	1	0
mmu-let-7e	MIMAT0000524	NM_001082483	Efr3b	EFR3 homolog B (S. cerevisiae)	0	0	1	0	0	0	0	1	0	1	0
mmu-let-7e	MIMAT0000524	NM_001082531	Pla2g2a	phospholipase A2, group IIA (platelets, synovial fluid)	0	0	1	0	0	0	0	1	0	1	0
mmu-let-7e	MIMAT0000524	NM_001082552	Trim21	tripartite motif-containing 21	0	0	1	0	0	0	0	1	0	1	0
mmu-let-7e	MIMAT0000524	NM_001083114	Pphln1	periphilin 1	0	0	1	0	0	0	0	1	0	1	0
mmu-let-7e	MIMAT0000524	NM_001083126	Lhx6	LIM homeobox protein 6	0	0	1	0	0	0	0	1	0	1	0
mmu-let-7e	MIMAT0000524	NM_001083127	Lhx6	LIM homeobox protein 6	0	0	1	0	0	0	0	1	0	1	0
mmu-let-7e	MIMAT0000524	NM_001083312	Gbp6	guanylate binding protein 6	0	0	1	0	0	0	0	1	0	1	0
mmu-let-7e	MIMAT0000524	NM_001083342	Ptchd2	patched domain containing 2	0	0	1	0	0	0	0	1	0	1	0
mmu-let-7e	MIMAT0000524	NM_001083628	AK220484	cDNA sequence AK220484	0	0	1	0	0	0	0	1	0	1	0
mmu-let-7e	MIMAT0000524	NM_001083806	Gria2	glutamate receptor, ionotropic, AMPA2 (alpha 2)	0	0	1	0	0	0	0	1	0	1	0
mmu-let-7e	MIMAT0000524	NM_001083807	Rusc1	RUN and SH3 domain containing 1	0	0	1	0	0	0	0	1	0	1	0
mmu-let-7e	MIMAT0000524	NM_001083808	Rusc1	RUN and SH3 domain containing 1	0	0	1	0	0	0	0	1	0	1	0
mmu-let-7e	MIMAT0000524	NM_001083880	1600012H06Rik	RIKEN cDNA 1600012H06 gene	0	0	1	0	0	0	0	1	0	1	0
mmu-let-7e	MIMAT0000524	NM_001083881	1600012H06Rik	RIKEN cDNA 1600012H06 gene	0	0	1	0	0	0	0	1	0	1	0
mmu-let-7e	MIMAT0000524	NM_001083882	1600012H06Rik	RIKEN cDNA 1600012H06 gene	0	0	1	0	0	0	0	1	0	1	0
mmu-let-7e	MIMAT0000524	NM_001083894	Liph	lipase, member H	0	0	1	0	0	0	0	1	0	1	0
mmu-let-7e	MIMAT0000524	NM_001083901	Hiatl1	hippocampus abundant transcript-like 1	0	0	1	0	0	0	0	1	0	1	0
mmu-let-7e	MIMAT0000524	NM_001083917	Scn3b	sodium channel, voltage-gated, type III, beta	0	0	1	0	0	0	0	1	0	1	0
mmu-let-7e	MIMAT0000524	NM_001083934	Myom1	myomesin 1	0	0	1	0	0	0	0	1	0	1	0
mmu-let-7e	MIMAT0000524	NM_001083967	Tcf4	transcription factor 4	0	0	1	0	0	0	0	1	0	1	0
mmu-let-7e	MIMAT0000524	NM_001085373	Mcc	mutated in colorectal cancers	0	0	1	0	0	0	0	1	0	1	0
mmu-let-7e	MIMAT0000524	NM_001085385	1600014C10Rik	RIKEN cDNA 1600014C10 gene	0	0	1	0	0	0	0	1	0	1	0
mmu-let-7e	MIMAT0000524	NM_001085412	OTTMUSG00000010322	predicted gene, OTTMUSG00000010322	0	0	1	0	0	0	0	1	0	1	0
mmu-let-7e	MIMAT0000524	NM_001085415	Zfp467	zinc finger protein 467	0	0	1	0	0	0	0	1	0	1	0
mmu-let-7e	MIMAT0000524	NM_001085416	Zfp467	zinc finger protein 467	0	0	1	0	0	0	0	1	0	1	0
mmu-let-7e	MIMAT0000524	NM_001085421	Tspyl5	testis-specific protein, Y-encoded-like 5	0	0	1	0	0	0	0	1	0	1	0
mmu-let-7e	MIMAT0000524	NM_001085440	Smcr8	Smith-Magenis syndrome chromosome region, candidate 8 homolog (human)	0	0	1	0	0	0	0	1	0	1	0
mmu-let-7e	MIMAT0000524	NM_001085495	Arfgef2	ADP-ribosylation factor guanine nucleotide-exchange factor 2 (brefeldin A-inhibited)	0	0	1	0	0	0	0	1	0	1	0
mmu-let-7e	MIMAT0000524	NM_001085507	Zbtb34	zinc finger and BTB domain containing 34	0	0	1	0	0	0	0	1	0	1	0
mmu-let-7e	MIMAT0000524	NM_001085508	4930500O05Rik	RIKEN cDNA 4930500O05 gene	0	0	1	0	0	0	0	1	0	1	0
mmu-let-7e	MIMAT0000524	NM_001085515	AI464131	expressed sequence AI464131	0	0	1	0	0	0	0	1	0	1	0
mmu-let-7e	MIMAT0000524	NM_001093750	Ptchd1	patched domain containing 1	0	0	1	0	0	0	0	1	0	1	0
mmu-let-7e	MIMAT0000524	NM_001093759	2410002O22Rik	RIKEN cDNA 2410002O22 gene	0	0	1	0	0	0	0	1	0	1	0
mmu-let-7e	MIMAT0000524	NM_001093760	2410002O22Rik	RIKEN cDNA 2410002O22 gene	0	0	1	0	0	0	0	1	0	1	0
mmu-let-7e	MIMAT0000524	NM_001093766	Myadm	myeloid-associated differentiation marker	0	0	1	0	0	0	0	1	0	1	0
mmu-let-7e	MIMAT0000524	NM_001097617	C1s	complement component 1, s subcomponent	0	0	1	0	0	0	0	1	0	1	0
mmu-let-7e	MIMAT0000524	NM_001097644	Ccnyl1	cyclin Y-like 1	0	0	1	0	0	0	0	1	0	1	0
mmu-let-7e	MIMAT0000524	NM_001098203	Hic1	hypermethylated in cancer 1	0	0	1	0	0	0	0	1	0	1	0
mmu-let-7e	MIMAT0000524	NM_001098226	Tead3	TEA domain family member 3	0	0	1	0	0	0	0	1	0	1	0
mmu-let-7e	MIMAT0000524	NM_001098227	Sdcbp	syndecan binding protein	0	0	1	0	0	0	0	1	0	1	0
mmu-let-7e	MIMAT0000524	NM_001098233	Purg	purine-rich element binding protein G	0	0	1	0	0	0	0	1	0	1	0
mmu-let-7e	MIMAT0000524	NM_001098810	Ptrh2	peptidyl-tRNA hydrolase 2	0	0	1	0	0	0	0	1	0	1	0
mmu-let-7e	MIMAT0000524	NM_001098836	Atxn7l3	ataxin 7-like 3	0	0	1	0	0	0	0	1	0	1	0
mmu-let-7e	MIMAT0000524	NM_001098837	Atxn7l3	ataxin 7-like 3	0	0	1	0	0	0	0	1	0	1	0
mmu-let-7e	MIMAT0000524	NM_001111016	Nav2	neuron navigator 2	0	0	1	0	0	0	0	1	0	1	0
mmu-let-7e	MIMAT0000524	NM_007386	Aco1	aconitase 1	0	0	1	0	0	0	0	1	0	1	0
mmu-let-7e	MIMAT0000524	NM_007389	Chrna1	cholinergic receptor, nicotinic, alpha polypeptide 1 (muscle)	0	0	1	0	0	0	0	1	0	1	0
mmu-let-7e	MIMAT0000524	NM_007395	Acvr1b	activin A receptor, type 1B	0	0	1	0	0	0	0	1	0	1	0
mmu-let-7e	MIMAT0000524	NM_007396	Acvr2a	activin receptor IIA	0	0	1	0	0	0	0	1	0	1	0
mmu-let-7e	MIMAT0000524	NM_007403	Adam8	a disintegrin and metallopeptidase domain 8	0	0	1	0	0	0	0	1	0	1	0
mmu-let-7e	MIMAT0000524	NM_007413	Adora2b	adenosine A2b receptor	0	0	1	0	0	0	0	1	0	1	0
mmu-let-7e	MIMAT0000524	NM_007417	Adra2a	adrenergic receptor, alpha 2a	0	0	1	0	0	0	0	1	0	1	0
mmu-let-7e	MIMAT0000524	NM_007441	Alx3	aristaless 3	0	0	1	0	0	0	0	1	0	1	0
mmu-let-7e	MIMAT0000524	NM_007460	Ap3d1	adaptor-related protein complex 3, delta 1 subunit	0	0	1	0	0	0	0	1	0	1	0
mmu-let-7e	MIMAT0000524	NM_007463	Speg	SPEG complex locus	0	0	1	0	0	0	0	1	0	1	0
mmu-let-7e	MIMAT0000524	NM_007464	Birc3	baculoviral IAP repeat-containing 3	0	0	1	0	0	0	0	1	0	1	0
mmu-let-7e	MIMAT0000524	NM_007466	Api5	apoptosis inhibitor 5	0	0	1	0	0	0	0	1	0	1	0
mmu-let-7e	MIMAT0000524	NM_007470	Apod	apolipoprotein D	0	0	1	0	0	0	0	1	0	1	0
mmu-let-7e	MIMAT0000524	NM_007473	Aqp7	aquaporin 7	0	0	1	0	0	0	0	1	0	1	0
mmu-let-7e	MIMAT0000524	NM_007478	Arf3	ADP-ribosylation factor 3	0	0	1	0	0	0	0	1	0	1	0
mmu-let-7e	MIMAT0000524	NM_007483	Rhob	ras homolog gene family, member B	0	0	1	0	0	0	0	1	0	1	0
mmu-let-7e	MIMAT0000524	NM_007487	Arl4a	ADP-ribosylation factor-like 4A	0	0	1	0	0	0	0	1	0	1	0
mmu-let-7e	MIMAT0000524	NM_007488	Arnt2	aryl hydrocarbon receptor nuclear translocator 2	0	0	1	0	0	0	0	1	0	1	0
mmu-let-7e	MIMAT0000524	NM_007493	Asgr2	asialoglycoprotein receptor 2	0	0	1	0	0	0	0	1	0	1	0
mmu-let-7e	MIMAT0000524	NM_007495	Astn1	astrotactin 1	0	0	1	0	0	0	0	1	0	1	0
mmu-let-7e	MIMAT0000524	NM_007496	Zfhx3	zinc finger homeobox 3	0	0	1	0	0	0	0	1	0	1	0
mmu-let-7e	MIMAT0000524	NM_007500	Atoh1	atonal homolog 1 (Drosophila)	0	0	1	0	0	0	0	1	0	1	0
mmu-let-7e	MIMAT0000524	NM_007501	Neurod4	neurogenic differentiation 4	0	0	1	0	0	0	0	1	0	1	0
mmu-let-7e	MIMAT0000524	NM_007503	Fxyd2	FXYD domain-containing ion transport regulator 2	0	0	1	0	0	0	0	1	0	1	0
mmu-let-7e	MIMAT0000524	NM_007509	Atp6v1b2	ATPase, H+ transporting, lysosomal V1 subunit B2	0	0	1	0	0	0	0	1	0	1	0
mmu-let-7e	MIMAT0000524	NM_007513	Slc7a1	solute carrier family 7 (cationic amino acid transporter, y+ system), member 1	0	0	1	0	0	0	0	1	0	1	0
mmu-let-7e	MIMAT0000524	NM_007514	Slc7a2	solute carrier family 7 (cationic amino acid transporter, y+ system), member 2	0	0	1	0	0	0	0	1	0	1	0
mmu-let-7e	MIMAT0000524	NM_007516	Hnrnpd	heterogeneous nuclear ribonucleoprotein D	0	0	1	0	0	0	0	1	0	1	0
mmu-let-7e	MIMAT0000524	NM_007530	Bcap29	B-cell receptor-associated protein 29	0	0	0	0	0	0	1	1	0	1	0
mmu-let-7e	MIMAT0000524	NM_007537	Bcl2l2	Bcl2-like 2	0	0	1	0	0	0	0	1	0	1	0
mmu-let-7e	MIMAT0000524	NM_007543	Ceacam2	CEA-related cell adhesion molecule 2	0	0	1	0	0	0	0	1	0	1	0
mmu-let-7e	MIMAT0000524	NM_007549	Blk	B lymphoid kinase	0	0	1	0	0	0	0	1	0	1	0
mmu-let-7e	MIMAT0000524	NM_007558	Bmp8a	bone morphogenetic protein 8a	0	0	1	0	0	0	0	1	0	1	0
mmu-let-7e	MIMAT0000524	NM_007559	Bmp8b	bone morphogenetic protein 8b	0	0	1	0	0	0	0	1	0	1	0
mmu-let-7e	MIMAT0000524	NM_007564	Zfp36l1	zinc finger protein 36, C3H type-like 1	0	0	1	0	0	0	0	1	0	1	0
mmu-let-7e	MIMAT0000524	NM_007566	Birc6	baculoviral IAP repeat-containing 6	0	0	1	0	0	0	0	1	0	1	0
mmu-let-7e	MIMAT0000524	NM_007567	Bsn	bassoon	0	0	1	0	0	0	0	1	0	1	0
mmu-let-7e	MIMAT0000524	NM_007570	Btg2	B-cell translocation gene 2, anti-proliferative	0	0	0	0	0	0	1	1	0	1	0
mmu-let-7e	MIMAT0000524	NM_007577	C5ar1	complement component 5a receptor 1	0	0	1	0	0	0	0	1	0	1	0
mmu-let-7e	MIMAT0000524	NM_007588	Calcr	calcitonin receptor	0	0	1	0	0	0	0	1	0	1	0
mmu-let-7e	MIMAT0000524	NM_007592	Car8	carbonic anhydrase 8	0	0	1	0	0	0	0	1	0	1	0
mmu-let-7e	MIMAT0000524	NM_007594	Calu	calumenin	0	0	0	0	0	0	1	1	0	1	0
mmu-let-7e	MIMAT0000524	NM_007595	Camk2b	calcium/calmodulin-dependent protein kinase II, beta	0	0	1	0	0	0	0	1	0	1	0
mmu-let-7e	MIMAT0000524	NM_007599	Capg	capping protein (actin filament), gelsolin-like	0	0	1	0	0	0	0	1	0	1	0
mmu-let-7e	MIMAT0000524	NM_007600	Capn1	calpain 1	0	0	1	0	0	0	0	1	0	1	0
mmu-let-7e	MIMAT0000524	NM_007603	Capn6	calpain 6	0	0	1	0	0	0	0	1	0	1	0
mmu-let-7e	MIMAT0000524	NM_007611	Casp7	caspase 7	0	0	1	0	0	0	0	1	0	1	0
mmu-let-7e	MIMAT0000524	NM_007623	Cbx2	chromobox homolog 2 (Drosophila Pc class)	0	0	1	0	0	0	0	1	0	1	0
mmu-let-7e	MIMAT0000524	NM_007627	Cckbr	cholecystokinin B receptor	0	0	1	0	0	0	0	1	0	1	0
mmu-let-7e	MIMAT0000524	NM_007631	Ccnd1	cyclin D1	0	0	0	0	0	0	1	1	0	1	0
mmu-let-7e	MIMAT0000524	NM_007643	Cd36	CD36 antigen	0	0	1	0	0	0	0	1	0	1	0
mmu-let-7e	MIMAT0000524	NM_007647	Entpd5	ectonucleoside triphosphate diphosphohydrolase 5	0	0	1	0	0	0	0	1	0	1	0
mmu-let-7e	MIMAT0000524	NM_007648	Cd3e	CD3 antigen, epsilon polypeptide	0	0	1	0	0	0	0	1	0	1	0
mmu-let-7e	MIMAT0000524	NM_007658	Cdc25a	cell division cycle 25 homolog A (S. pombe)	0	0	1	0	0	0	0	1	0	1	0
mmu-let-7e	MIMAT0000524	NM_007672	Cdr2	cerebellar degeneration-related 2	0	0	1	0	0	0	0	1	0	1	0
mmu-let-7e	MIMAT0000524	NM_007673	Cdx2	caudal type homeo box 2	0	0	1	0	0	0	0	1	0	1	0
mmu-let-7e	MIMAT0000524	NM_007677	Psg17	pregnancy specific glycoprotein 17	0	0	1	0	0	0	0	1	0	1	0
mmu-let-7e	MIMAT0000524	NM_007682	Cenpb	centromere protein B	0	0	1	0	0	0	0	1	0	1	0
mmu-let-7e	MIMAT0000524	NM_007696	Ovgp1	oviductal glycoprotein 1	0	0	1	0	0	0	0	1	0	1	0
mmu-let-7e	MIMAT0000524	NM_007697	Chl1	cell adhesion molecule with homology to L1CAM	0	0	1	0	0	0	0	1	0	1	0
mmu-let-7e	MIMAT0000524	NM_007701	Vsx2	visual system homeobox 2	0	0	1	0	0	0	0	1	0	1	0
mmu-let-7e	MIMAT0000524	NM_007711	Clcn3	chloride channel 3	0	0	1	0	0	0	0	1	0	1	0
mmu-let-7e	MIMAT0000524	NM_007724	Cnga2	cyclic nucleotide gated channel alpha 2	0	0	1	0	0	0	0	1	0	1	0
mmu-let-7e	MIMAT0000524	NM_007725	Cnn2	calponin 2	0	0	1	0	0	0	0	1	0	1	0
mmu-let-7e	MIMAT0000524	NM_007733	Col19a1	collagen, type XIX, alpha 1	0	0	1	0	0	0	0	1	0	1	0
mmu-let-7e	MIMAT0000524	NM_007736	Col4a5	collagen, type IV, alpha 5	0	0	0	0	0	0	1	1	0	1	0
mmu-let-7e	MIMAT0000524	NM_007739	Col8a1	collagen, type VIII, alpha 1	0	0	1	0	0	0	0	1	0	1	0
mmu-let-7e	MIMAT0000524	NM_007743	Col1a2	collagen, type I, alpha 2	0	0	1	0	0	0	0	1	0	1	0
mmu-let-7e	MIMAT0000524	NM_007754	Cpd	carboxypeptidase D	0	0	1	0	0	0	0	1	0	1	0
mmu-let-7e	MIMAT0000524	NM_007758	Cr2	complement receptor 2	0	0	1	0	0	0	0	1	0	1	0
mmu-let-7e	MIMAT0000524	NM_007760	Crat	carnitine acetyltransferase	0	0	1	0	0	0	0	1	0	1	0
mmu-let-7e	MIMAT0000524	NM_007764	Crkl	v-crk sarcoma virus CT10 oncogene homolog (avian)-like	0	0	1	0	0	0	0	1	0	1	0
mmu-let-7e	MIMAT0000524	NM_007768	Crp	C-reactive protein, pentraxin-related	0	0	1	0	0	0	0	1	0	1	0
mmu-let-7e	MIMAT0000524	NM_007778	Csf1	colony stimulating factor 1 (macrophage)	0	0	1	0	0	0	0	1	0	1	0
mmu-let-7e	MIMAT0000524	NM_007780	Csf2rb	colony stimulating factor 2 receptor, beta, low-affinity (granulocyte-macrophage)	0	0	1	0	0	0	0	1	0	1	0
mmu-let-7e	MIMAT0000524	NM_007788	Csnk2a1	casein kinase 2, alpha 1 polypeptide	0	0	1	0	0	0	0	1	0	1	0
mmu-let-7e	MIMAT0000524	NM_007798	Ctsb	cathepsin B	0	0	1	0	0	0	0	1	0	1	0
mmu-let-7e	MIMAT0000524	NM_007814	Cyp2b19	cytochrome P450, family 2, subfamily b, polypeptide 19	0	0	1	0	0	0	0	1	0	1	0
mmu-let-7e	MIMAT0000524	NM_007831	Dcc	deleted in colorectal carcinoma	0	0	1	0	0	0	0	1	0	1	0
mmu-let-7e	MIMAT0000524	NM_007859	Dffb	DNA fragmentation factor, beta subunit	0	0	1	0	0	0	0	1	0	1	0
mmu-let-7e	MIMAT0000524	NM_007861	Dld	dihydrolipoamide dehydrogenase	0	0	1	0	0	0	0	1	0	1	0
mmu-let-7e	MIMAT0000524	NM_007863	Mpp3	membrane protein, palmitoylated 3 (MAGUK p55 subfamily member 3)	0	0	1	0	0	0	0	1	0	1	0
mmu-let-7e	MIMAT0000524	NM_007866	Dll3	delta-like 3 (Drosophila)	0	0	1	0	0	0	0	1	0	1	0
mmu-let-7e	MIMAT0000524	NM_007869	Dnajc1	DnaJ (Hsp40) homolog, subfamily C, member 1	0	0	0	0	0	0	1	1	0	1	0
mmu-let-7e	MIMAT0000524	NM_007870	Dnase1l3	deoxyribonuclease 1-like 3	0	0	1	0	0	0	0	1	0	1	0
mmu-let-7e	MIMAT0000524	NM_007872	Dnmt3a	DNA methyltransferase 3A	0	0	1	0	0	0	0	1	0	1	0
mmu-let-7e	MIMAT0000524	NM_007875	Dpagt1	dolichyl-phosphate (UDP-N-acetylglucosamine) acetylglucosaminephosphotransferase 1 (GlcNAc-1-P transferase)	0	0	1	0	0	0	0	1	0	1	0
mmu-let-7e	MIMAT0000524	NM_007891	E2f1	E2F transcription factor 1	0	0	1	0	0	0	0	1	0	1	0
mmu-let-7e	MIMAT0000524	NM_007896	Mapre1	microtubule-associated protein, RP/EB family, member 1	0	0	1	0	0	0	0	1	0	1	0
mmu-let-7e	MIMAT0000524	NM_007911	Efnb3	ephrin B3	0	0	1	0	0	0	0	1	0	1	0
mmu-let-7e	MIMAT0000524	NM_007922	Elk1	ELK1, member of ETS oncogene family	0	0	1	0	0	0	0	1	0	1	0
mmu-let-7e	MIMAT0000524	NM_007936	Epha4	Eph receptor A4	0	0	0	0	0	0	1	1	0	1	0
mmu-let-7e	MIMAT0000524	NM_007937	Epha5	Eph receptor A5	0	0	1	0	0	0	0	1	0	1	0
mmu-let-7e	MIMAT0000524	NM_007945	Eps8	epidermal growth factor receptor pathway substrate 8	0	0	1	0	0	0	0	1	0	1	0
mmu-let-7e	MIMAT0000524	NM_007946	Epx	eosinophil peroxidase	0	0	1	0	0	0	0	1	0	1	0
mmu-let-7e	MIMAT0000524	NM_007949	Ercc2	excision repair cross-complementing rodent repair deficiency, complementation group 2	0	0	1	0	0	0	0	1	0	1	0
mmu-let-7e	MIMAT0000524	NM_007950	Ereg	epiregulin	0	0	1	0	0	0	0	1	0	1	0
mmu-let-7e	MIMAT0000524	NM_007953	Esrra	estrogen related receptor, alpha	0	0	1	0	0	0	0	1	0	1	0
mmu-let-7e	MIMAT0000524	NM_007961	Etv6	ets variant gene 6 (TEL oncogene)	0	0	1	0	0	0	0	1	0	1	0
mmu-let-7e	MIMAT0000524	NM_007962	Mpzl2	myelin protein zero-like 2	0	0	1	0	0	0	0	1	0	1	0
mmu-let-7e	MIMAT0000524	NM_007964	Evi5	ecotropic viral integration site 5	0	0	1	0	0	0	0	1	0	1	0
mmu-let-7e	MIMAT0000524	NM_007970	Ezh1	enhancer of zeste homolog 1 (Drosophila)	0	0	1	0	0	0	0	1	0	1	0
mmu-let-7e	MIMAT0000524	NM_007981	Acsl1	acyl-CoA synthetase long-chain family member 1	0	0	1	0	0	0	0	1	0	1	0
mmu-let-7e	MIMAT0000524	NM_007983	Faf1	Fas-associated factor 1	0	0	1	0	0	0	0	1	0	1	0
mmu-let-7e	MIMAT0000524	NM_007985	Fancc	Fanconi anemia, complementation group C	0	0	1	0	0	0	0	1	0	1	0
mmu-let-7e	MIMAT0000524	NM_007992	Fbln2	fibulin 2	0	0	1	0	0	0	0	1	0	1	0
mmu-let-7e	MIMAT0000524	NM_008029	Flt4	FMS-like tyrosine kinase 4	0	0	1	0	0	0	0	1	0	1	0
mmu-let-7e	MIMAT0000524	NM_008031	Fmr1	fragile X mental retardation syndrome 1 homolog	0	0	1	0	0	0	0	1	0	1	0
mmu-let-7e	MIMAT0000524	NM_008037	Fosl2	fos-like antigen 2	0	0	1	0	0	0	0	1	0	1	0
mmu-let-7e	MIMAT0000524	NM_008045	Fshb	follicle stimulating hormone beta	0	0	1	0	0	0	0	1	0	1	0
mmu-let-7e	MIMAT0000524	NM_008056	Fzd6	frizzled homolog 6 (Drosophila)	0	0	1	0	0	0	0	1	0	1	0
mmu-let-7e	MIMAT0000524	NM_008057	Fzd7	frizzled homolog 7 (Drosophila)	0	0	1	0	0	0	0	1	0	1	0
mmu-let-7e	MIMAT0000524	NM_008061	G6pc	glucose-6-phosphatase, catalytic	0	0	1	0	0	0	0	1	0	1	0
mmu-let-7e	MIMAT0000524	NM_008068	Gabra6	gamma-aminobutyric acid (GABA-A) receptor, subunit alpha 6	0	0	0	0	0	0	1	1	0	1	0
mmu-let-7e	MIMAT0000524	NM_008070	Gabrb2	gamma-aminobutyric acid (GABA-A) receptor, subunit beta 2	0	0	1	0	0	0	0	1	0	1	0
mmu-let-7e	MIMAT0000524	NM_008076	Gabrr2	gamma-aminobutyric acid (GABA-C) receptor, subunit rho 2	0	0	1	0	0	0	0	1	0	1	0
mmu-let-7e	MIMAT0000524	NM_008081	B4galnt2	beta-1,4-N-acetyl-galactosaminyl transferase 2	0	0	1	0	0	0	0	1	0	1	0
mmu-let-7e	MIMAT0000524	NM_008089	Gata1	GATA binding protein 1	0	0	1	0	0	0	0	1	0	1	0
mmu-let-7e	MIMAT0000524	NM_008102	Gch1	GTP cyclohydrolase 1	0	0	1	0	0	0	0	1	0	1	0
mmu-let-7e	MIMAT0000524	NM_008106	Opn1mw	opsin 1 (cone pigments), medium-wave-sensitive (color blindness, deutan)	0	0	1	0	0	0	0	1	0	1	0
mmu-let-7e	MIMAT0000524	NM_008108	Gdf3	growth differentiation factor 3	0	0	1	0	0	0	0	1	0	1	0
mmu-let-7e	MIMAT0000524	NM_008126	Gjb3	gap junction protein, beta 3	0	0	1	0	0	0	0	1	0	1	0
mmu-let-7e	MIMAT0000524	NM_008141	Gnat2	guanine nucleotide binding protein, alpha transducing 2	0	0	1	0	0	0	0	1	0	1	0
mmu-let-7e	MIMAT0000524	NM_008171	Grin2b	glutamate receptor, ionotropic, NMDA2B (epsilon 2)	0	0	1	0	0	0	0	1	0	1	0
mmu-let-7e	MIMAT0000524	NM_008214	Hars	histidyl-tRNA synthetase	0	0	1	0	0	0	0	1	0	1	0
mmu-let-7e	MIMAT0000524	NM_008224	Hcfc1	host cell factor C1	0	0	1	0	0	0	0	1	0	1	0
mmu-let-7e	MIMAT0000524	NM_008227	Hcn3	hyperpolarization-activated, cyclic nucleotide-gated K+ 3	0	0	1	0	0	0	0	1	0	1	0
mmu-let-7e	MIMAT0000524	NM_008231	Hdgf	hepatoma-derived growth factor	0	0	1	0	0	0	0	1	0	1	0
mmu-let-7e	MIMAT0000524	NM_008236	Hes2	hairy and enhancer of split 2 (Drosophila)	0	0	1	0	0	0	0	1	0	1	0
mmu-let-7e	MIMAT0000524	NM_008237	Hes3	hairy and enhancer of split 3 (Drosophila)	0	0	1	0	0	0	0	1	0	1	0
mmu-let-7e	MIMAT0000524	NM_008261	Hnf4a	hepatic nuclear factor 4, alpha	0	0	1	0	0	0	0	1	0	1	0
mmu-let-7e	MIMAT0000524	NM_008265	Hoxa4	homeo box A4	0	0	1	0	0	0	0	1	0	1	0
mmu-let-7e	MIMAT0000524	NM_008270	Hoxb9	homeo box B9	0	0	1	0	0	0	0	1	0	1	0
mmu-let-7e	MIMAT0000524	NM_008272	Hoxc9	homeo box C9	0	0	1	0	0	0	0	1	0	1	0
mmu-let-7e	MIMAT0000524	NM_008275	Hoxd13	homeo box D13	0	0	1	0	0	0	0	1	0	1	0
mmu-let-7e	MIMAT0000524	NM_008288	Hsd11b1	hydroxysteroid 11-beta dehydrogenase 1	0	0	1	0	0	0	0	1	0	1	0
mmu-let-7e	MIMAT0000524	NM_008306	Ndst1	N-deacetylase/N-sulfotransferase (heparan glucosaminyl) 1	0	0	1	0	0	0	0	1	0	1	0
mmu-let-7e	MIMAT0000524	NM_008312	Htr2c	5-hydroxytryptamine (serotonin) receptor 2C	0	0	1	0	0	0	0	1	0	1	0
mmu-let-7e	MIMAT0000524	NM_008313	Htr4	5 hydroxytryptamine (serotonin) receptor 4	0	0	0	0	0	0	1	1	0	1	0
mmu-let-7e	MIMAT0000524	NM_008314	Htr5a	5-hydroxytryptamine (serotonin) receptor 5A	0	0	1	0	0	0	0	1	0	1	0
mmu-let-7e	MIMAT0000524	NM_008316	Hus1	Hus1 homolog (S. pombe)	0	0	1	0	0	0	0	1	0	1	0
mmu-let-7e	MIMAT0000524	NM_008320	Irf8	interferon regulatory factor 8	0	0	1	0	0	0	0	1	0	1	0
mmu-let-7e	MIMAT0000524	NM_008325	Idua	iduronidase, alpha-L-	0	0	1	0	0	0	0	1	0	1	0
mmu-let-7e	MIMAT0000524	NM_008330	Ifi47	interferon gamma inducible protein 47	0	0	1	0	0	0	0	1	0	1	0
mmu-let-7e	MIMAT0000524	NM_008343	Igfbp3	insulin-like growth factor binding protein 3	0	0	1	0	0	0	0	1	0	1	0
mmu-let-7e	MIMAT0000524	NM_008354	Il12rb2	interleukin 12 receptor, beta 2	0	0	1	0	0	0	0	1	0	1	0
mmu-let-7e	MIMAT0000524	NM_008362	Il1r1	interleukin 1 receptor, type I	0	0	1	0	0	0	0	1	0	1	0
mmu-let-7e	MIMAT0000524	NM_008390	Irf1	interferon regulatory factor 1	0	0	1	0	0	0	0	1	0	1	0
mmu-let-7e	MIMAT0000524	NM_008422	Kcnc3	potassium voltage gated channel, Shaw-related subfamily, member 3	0	0	1	0	0	0	0	1	0	1	0
mmu-let-7e	MIMAT0000524	NM_008431	Kcnk4	potassium channel, subfamily K, member 4	0	0	1	0	0	0	0	1	0	1	0
mmu-let-7e	MIMAT0000524	NM_008440	Kif1a	kinesin family member 1A	0	0	1	0	0	0	0	1	0	1	0
mmu-let-7e	MIMAT0000524	NM_008441	Kif1b	kinesin family member 1B	0	0	0	0	0	0	1	1	0	1	0
mmu-let-7e	MIMAT0000524	NM_008442	Kif2a	kinesin family member 2A	0	0	0	0	0	0	1	1	0	1	0
mmu-let-7e	MIMAT0000524	NM_008443	Kif3a	kinesin family member 3A	0	0	1	0	0	0	0	1	0	1	0
mmu-let-7e	MIMAT0000524	NM_008444	Kif3b	kinesin family member 3B	0	0	1	0	0	0	0	1	0	1	0
mmu-let-7e	MIMAT0000524	NM_008445	Kif3c	kinesin family member 3C	0	0	1	0	0	0	0	1	0	1	0
mmu-let-7e	MIMAT0000524	NM_008449	Kif5c	kinesin family member 5C	0	0	1	0	0	0	0	1	0	1	0
mmu-let-7e	MIMAT0000524	NM_008451	Klc2	kinesin light chain 2	0	0	1	0	0	0	0	1	0	1	0
mmu-let-7e	MIMAT0000524	NM_008467	Kpna4	karyopherin (importin) alpha 4	0	0	1	0	0	0	0	1	0	1	0
mmu-let-7e	MIMAT0000524	NM_008493	Lep	leptin	0	0	1	0	0	0	0	1	0	1	0
mmu-let-7e	MIMAT0000524	NM_008500	Lhx6	LIM homeobox protein 6	0	0	1	0	0	0	0	1	0	1	0
mmu-let-7e	MIMAT0000524	NM_008501	Lif	leukemia inhibitory factor	0	0	1	0	0	0	0	1	0	1	0
mmu-let-7e	MIMAT0000524	NM_008507	Sh2b3	SH2B adaptor protein 3	0	0	0	0	0	0	1	1	0	1	0
mmu-let-7e	MIMAT0000524	NM_008508	Lor	loricrin	0	0	1	0	0	0	0	1	0	1	0
mmu-let-7e	MIMAT0000524	NM_008509	Lpl	lipoprotein lipase	0	0	1	0	0	0	0	1	0	1	0
mmu-let-7e	MIMAT0000524	NM_008541	Smad5	MAD homolog 5 (Drosophila)	0	0	1	0	0	0	0	1	0	1	0
mmu-let-7e	MIMAT0000524	NM_008549	Man2a1	mannosidase 2, alpha 1	0	0	1	0	0	0	0	1	0	1	0
mmu-let-7e	MIMAT0000524	NM_008576	Abcc1	ATP-binding cassette, sub-family C (CFTR/MRP), member 1	0	0	1	0	0	0	0	1	0	1	0
mmu-let-7e	MIMAT0000524	NM_008591	Met	met proto-oncogene	0	0	1	0	0	0	0	1	0	1	0
mmu-let-7e	MIMAT0000524	NM_008596	Sypl2	synaptophysin-like 2	0	0	1	0	0	0	0	1	0	1	0
mmu-let-7e	MIMAT0000524	NM_008599	Cxcl9	chemokine (C-X-C motif) ligand 9	0	0	1	0	0	0	0	1	0	1	0
mmu-let-7e	MIMAT0000524	NM_008606	Mmp11	matrix metallopeptidase 11	0	0	0	0	0	0	1	1	0	1	0
mmu-let-7e	MIMAT0000524	NM_008620	Gbp4	guanylate binding protein 4	0	0	1	0	0	0	0	1	0	1	0
mmu-let-7e	MIMAT0000524	NM_008622	Mpv17	Mpv17 transgene, kidney disease mutant	0	0	1	0	0	0	0	1	0	1	0
mmu-let-7e	MIMAT0000524	NM_008629	Msi1	Musashi homolog 1(Drosophila)	0	0	1	0	0	0	0	1	0	1	0
mmu-let-7e	MIMAT0000524	NM_008633	Mtap4	microtubule-associated protein 4	0	0	1	0	0	0	0	1	0	1	0
mmu-let-7e	MIMAT0000524	NM_008634	Mtap1b	microtubule-associated protein 1B	0	0	1	0	0	0	0	1	0	1	0
mmu-let-7e	MIMAT0000524	NM_008636	Mtf1	metal response element binding transcription factor 1	0	0	1	0	0	0	0	1	0	1	0
mmu-let-7e	MIMAT0000524	NM_008659	Myo1c	myosin IC	0	0	1	0	0	0	0	1	0	1	0
mmu-let-7e	MIMAT0000524	NM_008665	Myt1	myelin transcription factor 1	0	0	1	0	0	0	0	1	0	1	0
mmu-let-7e	MIMAT0000524	NM_008677	Ncf4	neutrophil cytosolic factor 4	0	0	1	0	0	0	0	1	0	1	0
mmu-let-7e	MIMAT0000524	NM_008679	Ncoa3	nuclear receptor coactivator 3	0	0	1	0	0	0	0	1	0	1	0
mmu-let-7e	MIMAT0000524	NM_008681	Ndrg1	N-myc downstream regulated gene 1	0	0	1	0	0	0	0	1	0	1	0
mmu-let-7e	MIMAT0000524	NM_008684	Neo1	neogenin	0	0	1	0	0	0	0	1	0	1	0
mmu-let-7e	MIMAT0000524	NM_008688	Nfic	nuclear factor I/C	0	0	1	0	0	0	0	1	0	1	0
mmu-let-7e	MIMAT0000524	NM_008691	Nefm	neurofilament, medium polypeptide	0	0	1	0	0	0	0	1	0	1	0
mmu-let-7e	MIMAT0000524	NM_008695	Nid2	nidogen 2	0	0	0	0	0	0	1	1	0	1	0
mmu-let-7e	MIMAT0000524	NM_008696	Map4k4	mitogen-activated protein kinase kinase kinase kinase 4	0	0	1	0	0	0	0	1	0	1	0
mmu-let-7e	MIMAT0000524	NM_008704	Nme1	non-metastatic cells 1, protein (NM23A) expressed in	0	0	1	0	0	0	0	1	0	1	0
mmu-let-7e	MIMAT0000524	NM_008709	Mycn	v-myc myelocytomatosis viral related oncogene, neuroblastoma derived (avian)	0	0	0	0	0	0	1	1	0	1	0
mmu-let-7e	MIMAT0000524	NM_008728	Npr3	natriuretic peptide receptor 3	0	0	1	0	0	0	0	1	0	1	0
mmu-let-7e	MIMAT0000524	NM_008730	Nptx1	neuronal pentraxin 1	0	0	1	0	0	0	0	1	0	1	0
mmu-let-7e	MIMAT0000524	NM_008736	Nrl	neural retina leucine zipper gene	0	0	1	0	0	0	0	1	0	1	0
mmu-let-7e	MIMAT0000524	NM_008738	Nrtn	neurturin	0	0	1	0	0	0	1	0	0	1	0
mmu-let-7e	MIMAT0000524	NM_008739	Nsd1	nuclear receptor-binding SET-domain protein 1	0	0	1	0	0	0	0	1	0	1	0
mmu-let-7e	MIMAT0000524	NM_008744	Ntn1	netrin 1	0	0	1	0	0	0	0	1	0	1	0
mmu-let-7e	MIMAT0000524	NM_008745	Ntrk2	neurotrophic tyrosine kinase, receptor, type 2	0	0	1	0	0	0	0	1	0	1	0
mmu-let-7e	MIMAT0000524	NM_008752	Nxph2	neurexophilin 2	0	0	1	0	0	0	0	1	0	1	0
mmu-let-7e	MIMAT0000524	NM_008756	Ocln	occludin	0	0	1	0	0	0	0	1	0	1	0
mmu-let-7e	MIMAT0000524	NM_008760	Ogn	osteoglycin	0	0	1	0	0	0	0	1	0	1	0
mmu-let-7e	MIMAT0000524	NM_008761	Fxyd5	FXYD domain-containing ion transport regulator 5	0	0	1	0	0	0	0	1	0	1	0
mmu-let-7e	MIMAT0000524	NM_008766	Slc22a6	solute carrier family 22 (organic anion transporter), member 6	0	0	1	0	0	0	0	1	0	1	0
mmu-let-7e	MIMAT0000524	NM_008771	P2rx1	purinergic receptor P2X, ligand-gated ion channel, 1	0	0	1	0	0	0	0	1	0	1	0
mmu-let-7e	MIMAT0000524	NM_008775	Pafah1b2	platelet-activating factor acetylhydrolase, isoform 1b, alpha2 subunit	0	0	1	0	0	0	0	1	0	1	0
mmu-let-7e	MIMAT0000524	NM_008794	Pcsk7	proprotein convertase subtilisin/kexin type 7	0	0	1	0	0	0	0	1	0	1	0
mmu-let-7e	MIMAT0000524	NM_008797	Pcx	pyruvate carboxylase	0	0	1	0	0	0	0	1	0	1	0
mmu-let-7e	MIMAT0000524	NM_008802	Pde7a	phosphodiesterase 7A	0	0	1	0	0	0	0	1	0	1	0
mmu-let-7e	MIMAT0000524	NM_008817	Peg3	paternally expressed 3	0	0	1	0	0	0	0	1	0	1	0
mmu-let-7e	MIMAT0000524	NM_008824	Pfkfb1	6-phosphofructo-2-kinase/fructose-2,6-biphosphatase 1	0	0	1	0	0	0	0	1	0	1	0
mmu-let-7e	MIMAT0000524	NM_008826	Pfkl	phosphofructokinase, liver, B-type	0	0	1	0	0	0	0	1	0	1	0
mmu-let-7e	MIMAT0000524	NM_008855	Prkcb1	protein kinase C, beta 1	0	0	1	0	0	0	0	1	0	1	0
mmu-let-7e	MIMAT0000524	NM_008862	Pkia	protein kinase inhibitor, alpha	0	0	1	0	0	0	0	1	0	1	0
mmu-let-7e	MIMAT0000524	NM_008863	Pkib	protein kinase inhibitor beta, cAMP dependent, testis specific	0	0	1	0	0	0	0	1	0	1	0
mmu-let-7e	MIMAT0000524	NM_008871	Serpine1	serine (or cysteine) peptidase inhibitor, clade E, member 1	0	0	1	0	0	0	0	1	0	1	0
mmu-let-7e	MIMAT0000524	NM_008879	Lcp1	lymphocyte cytosolic protein 1	0	0	1	0	0	0	0	1	0	1	0
mmu-let-7e	MIMAT0000524	NM_008882	Plxna2	plexin A2	0	0	1	0	0	0	0	1	0	1	0
mmu-let-7e	MIMAT0000524	NM_008904	Ppargc1a	peroxisome proliferative activated receptor, gamma, coactivator 1 alpha	0	0	0	0	0	0	1	1	0	1	0
mmu-let-7e	MIMAT0000524	NM_008906	Ctsa	cathepsin A	0	0	1	0	0	0	0	1	0	1	0
mmu-let-7e	MIMAT0000524	NM_008909	Ppl	periplakin	0	0	1	0	0	0	0	1	0	1	0
mmu-let-7e	MIMAT0000524	NM_008924	Prkar2a	protein kinase, cAMP dependent regulatory, type II alpha	0	0	1	0	0	0	0	1	0	1	0
mmu-let-7e	MIMAT0000524	NM_008925	Prkcsh	protein kinase C substrate 80K-H	0	0	1	0	0	0	0	1	0	1	0
mmu-let-7e	MIMAT0000524	NM_008937	Prox1	prospero-related homeobox 1	0	0	1	0	0	0	0	1	0	1	0
mmu-let-7e	MIMAT0000524	NM_008942	Npepps	aminopeptidase puromycin sensitive	0	0	1	0	0	0	0	1	0	1	0
mmu-let-7e	MIMAT0000524	NM_008956	Ptbp1	polypyrimidine tract binding protein 1	0	0	1	0	0	0	0	1	0	1	0
mmu-let-7e	MIMAT0000524	NM_008969	Ptgs1	prostaglandin-endoperoxide synthase 1	0	0	1	0	0	0	0	1	0	1	0
mmu-let-7e	MIMAT0000524	NM_008974	Ptp4a2	protein tyrosine phosphatase 4a2	0	0	1	0	0	0	0	1	0	1	0
mmu-let-7e	MIMAT0000524	NM_008976	Ptpn14	protein tyrosine phosphatase, non-receptor type 14	0	0	1	0	0	0	0	1	0	1	0
mmu-let-7e	MIMAT0000524	NM_008982	Ptprj	protein tyrosine phosphatase, receptor type, J	0	0	1	0	0	0	0	1	0	1	0
mmu-let-7e	MIMAT0000524	NM_008986	Ptrf	polymerase I and transcript release factor	0	0	1	0	0	0	0	1	0	1	0
mmu-let-7e	MIMAT0000524	NM_008996	Rab1	RAB1, member RAS oncogene family	0	0	1	0	0	0	0	1	0	1	0
mmu-let-7e	MIMAT0000524	NM_008997	Rab11b	RAB11B, member RAS oncogene family	0	0	1	0	0	0	0	1	0	1	0
mmu-let-7e	MIMAT0000524	NM_008998	Rab17	RAB17, member RAS oncogene family	0	0	1	0	0	0	0	1	0	1	0
mmu-let-7e	MIMAT0000524	NM_009008	Rac2	RAS-related C3 botulinum substrate 2	0	0	1	0	0	0	0	1	0	1	0
mmu-let-7e	MIMAT0000524	NM_009010	Rad23a	RAD23a homolog (S. cerevisiae)	0	0	1	0	0	0	0	1	0	1	0
mmu-let-7e	MIMAT0000524	NM_009025	Rasa3	RAS p21 protein activator 3	0	0	1	0	0	0	0	1	0	1	0
mmu-let-7e	MIMAT0000524	NM_009029	Rb1	retinoblastoma 1	0	0	1	0	0	0	0	1	0	1	0
mmu-let-7e	MIMAT0000524	NM_009030	Rbbp4	retinoblastoma binding protein 4	0	0	1	0	0	0	0	1	0	1	0
mmu-let-7e	MIMAT0000524	NM_009037	Rcn1	reticulocalbin 1	0	0	1	0	0	0	0	1	0	1	0
mmu-let-7e	MIMAT0000524	NM_009086	Rpo1-2	RNA polymerase 1-2	0	0	1	0	0	0	0	1	0	1	0
mmu-let-7e	MIMAT0000524	NM_009088	Rpo1-4	RNA polymerase 1-4	0	0	1	0	0	0	0	1	0	1	0
mmu-let-7e	MIMAT0000524	NM_009101	Rras	Harvey rat sarcoma oncogene, subgroup R	0	0	1	0	0	0	0	1	0	1	0
mmu-let-7e	MIMAT0000524	NM_009119	Sap18	Sin3-associated polypeptide 18	0	0	1	0	0	0	0	1	0	1	0
mmu-let-7e	MIMAT0000524	NM_009127	Scd1	stearoyl-Coenzyme A desaturase 1	0	0	1	0	0	0	0	1	0	1	0
mmu-let-7e	MIMAT0000524	NM_009128	Scd2	stearoyl-Coenzyme A desaturase 2	0	0	1	0	0	0	0	1	0	1	0
mmu-let-7e	MIMAT0000524	NM_009137	Ccl22	chemokine (C-C motif) ligand 22	0	0	1	0	0	0	0	1	0	1	0
mmu-let-7e	MIMAT0000524	NM_009154	Sema5a	sema domain, seven thrombospondin repeats (type 1 and type 1-like), transmembrane domain (TM) and short cytoplasmic domain, (semaphorin) 5A	0	0	1	0	0	0	0	1	0	1	0
mmu-let-7e	MIMAT0000524	NM_009157	Map2k4	mitogen-activated protein kinase kinase 4	0	0	1	0	0	0	0	1	0	1	0
mmu-let-7e	MIMAT0000524	NM_009158	Mapk10	mitogen-activated protein kinase 10	0	0	1	0	0	0	0	1	0	1	0
mmu-let-7e	MIMAT0000524	NM_009166	Sorbs1	sorbin and SH3 domain containing 1	0	0	1	0	0	0	0	1	0	1	0
mmu-let-7e	MIMAT0000524	NM_009181	St8sia2	ST8 alpha-N-acetyl-neuraminide alpha-2,8-sialyltransferase 2	0	0	1	0	0	0	0	1	0	1	0
mmu-let-7e	MIMAT0000524	NM_009182	St8sia3	ST8 alpha-N-acetyl-neuraminide alpha-2,8-sialyltransferase 3	0	0	1	0	0	0	0	1	0	1	0
mmu-let-7e	MIMAT0000524	NM_009184	Ptk6	PTK6 protein tyrosine kinase 6	0	0	1	0	0	0	0	1	0	1	0
mmu-let-7e	MIMAT0000524	NM_009190	Vps4b	vacuolar protein sorting 4b (yeast)	0	0	1	0	0	0	0	1	0	1	0
mmu-let-7e	MIMAT0000524	NM_009196	Slc16a1	solute carrier family 16 (monocarboxylic acid transporters), member 1	0	0	1	0	0	0	0	1	0	1	0
mmu-let-7e	MIMAT0000524	NM_009197	Slc16a2	solute carrier family 16 (monocarboxylic acid transporters), member 2	0	0	1	0	0	0	0	1	0	1	0
mmu-let-7e	MIMAT0000524	NM_009199	Slc1a1	solute carrier family 1 (neuronal/epithelial high affinity glutamate transporter, system Xag), member 1	0	0	1	0	0	0	0	1	0	1	0
mmu-let-7e	MIMAT0000524	NM_009203	Slc22a12	solute carrier family 22 (organic anion/cation transporter), member 12	0	0	1	0	0	0	0	1	0	1	0
mmu-let-7e	MIMAT0000524	NM_009204	Slc2a4	solute carrier family 2 (facilitated glucose transporter), member 4	0	0	1	0	0	0	0	1	0	1	0
mmu-let-7e	MIMAT0000524	NM_009209	Slc6a2	solute carrier family 6 (neurotransmitter transporter, noradrenalin), member 2	0	0	1	0	0	0	0	1	0	1	0
mmu-let-7e	MIMAT0000524	NM_009212	Ighmbp2	immunoglobulin mu binding protein 2	0	0	1	0	0	0	0	1	0	1	0
mmu-let-7e	MIMAT0000524	NM_009218	Sstr3	somatostatin receptor 3	0	0	1	0	0	0	0	1	0	1	0
mmu-let-7e	MIMAT0000524	NM_009230	Soat1	sterol O-acyltransferase 1	0	0	1	0	0	0	0	1	0	1	0
mmu-let-7e	MIMAT0000524	NM_009231	Sos1	Son of sevenless homolog 1 (Drosophila)	0	0	1	0	0	0	0	1	0	1	0
mmu-let-7e	MIMAT0000524	NM_009234	Sox11	SRY-box containing gene 11	0	0	0	0	0	0	1	1	0	1	0
mmu-let-7e	MIMAT0000524	NM_009239	Sp4	trans-acting transcription factor 4	0	0	1	0	0	0	0	1	0	1	0
mmu-let-7e	MIMAT0000524	NM_009256	Serpinb9	serine (or cysteine) peptidase inhibitor, clade B, member 9	0	0	1	0	0	0	0	1	0	1	0
mmu-let-7e	MIMAT0000524	NM_009259	Spn	sialophorin	0	0	1	0	0	0	0	1	0	1	0
mmu-let-7e	MIMAT0000524	NM_009274	Srpk2	serine/arginine-rich protein specific kinase 2	0	0	1	0	0	0	0	1	0	1	0
mmu-let-7e	MIMAT0000524	NM_009275	Srprb	signal recognition particle receptor, B subunit	0	0	1	0	0	0	0	1	0	1	0
mmu-let-7e	MIMAT0000524	NM_009277	Trim21	tripartite motif-containing 21	0	0	1	0	0	0	0	1	0	1	0
mmu-let-7e	MIMAT0000524	NM_009282	Stag1	stromal antigen 1	0	0	1	0	0	0	0	1	0	1	0
mmu-let-7e	MIMAT0000524	NM_009283	Stat1	signal transducer and activator of transcription 1	0	0	1	0	0	0	0	1	0	1	0
mmu-let-7e	MIMAT0000524	NM_009285	Stc1	stanniocalcin 1	0	0	1	0	0	0	0	1	0	1	0
mmu-let-7e	MIMAT0000524	NM_009287	Stim1	stromal interaction molecule 1	0	0	1	0	0	0	0	1	0	1	0
mmu-let-7e	MIMAT0000524	NM_009298	Surf6	surfeit gene 6	0	0	1	0	0	0	0	1	0	1	0
mmu-let-7e	MIMAT0000524	NM_009302	Swap70	SWA-70 protein	0	0	1	0	0	0	0	1	0	1	0
mmu-let-7e	MIMAT0000524	NM_009304	Syngr2	synaptogyrin 2	0	0	1	0	0	0	0	1	0	1	0
mmu-let-7e	MIMAT0000524	NM_009305	Syp	synaptophysin	0	0	1	0	0	0	0	1	0	1	0
mmu-let-7e	MIMAT0000524	NM_009318	Tapbp	TAP binding protein	0	0	1	0	0	0	0	1	0	1	0
mmu-let-7e	MIMAT0000524	NM_009320	Slc6a6	solute carrier family 6 (neurotransmitter transporter, taurine), member 6	0	0	1	0	0	0	0	1	0	1	0
mmu-let-7e	MIMAT0000524	NM_009334	Tcfap2b	transcription factor AP-2 beta	0	0	1	0	0	0	0	1	0	1	0
mmu-let-7e	MIMAT0000524	NM_009348	Tectb	tectorin beta	0	0	1	0	0	0	0	1	0	1	0
mmu-let-7e	MIMAT0000524	NM_009360	Tfam	transcription factor A, mitochondrial	0	0	1	0	0	0	0	1	0	1	0
mmu-let-7e	MIMAT0000524	NM_009368	Tgfb3	transforming growth factor, beta 3	0	0	1	0	0	0	0	1	0	1	0
mmu-let-7e	MIMAT0000524	NM_009373	Tgm2	transglutaminase 2, C polypeptide	0	0	1	0	0	0	0	1	0	1	0
mmu-let-7e	MIMAT0000524	NM_009374	Tgm3	transglutaminase 3, E polypeptide	0	0	1	0	0	0	0	1	0	1	0
mmu-let-7e	MIMAT0000524	NM_009394	Tnnc2	troponin C2, fast	0	0	1	0	0	0	0	1	0	1	0
mmu-let-7e	MIMAT0000524	NM_009398	Tnfaip6	tumor necrosis factor alpha induced protein 6	0	0	1	0	0	0	0	1	0	1	0
mmu-let-7e	MIMAT0000524	NM_009399	Tnfrsf11a	tumor necrosis factor receptor superfamily, member 11a	0	0	1	0	0	0	0	1	0	1	0
mmu-let-7e	MIMAT0000524	NM_009411	Tpbpa	trophoblast specific protein alpha	0	0	1	0	0	0	0	1	0	1	0
mmu-let-7e	MIMAT0000524	NM_009414	Tph1	tryptophan hydroxylase 1	0	0	1	0	0	0	0	1	0	1	0
mmu-let-7e	MIMAT0000524	NM_009416	Tpm2	tropomyosin 2, beta	0	0	1	0	0	0	0	1	0	1	0
mmu-let-7e	MIMAT0000524	NM_009423	Traf4	Tnf receptor associated factor 4	0	0	1	0	0	0	0	1	0	1	0
mmu-let-7e	MIMAT0000524	NM_009424	Traf6	Tnf receptor-associated factor 6	0	0	1	0	0	0	0	1	0	1	0
mmu-let-7e	MIMAT0000524	NM_009425	Tnfsf10	tumor necrosis factor (ligand) superfamily, member 10	0	0	1	0	0	0	0	1	0	1	0
mmu-let-7e	MIMAT0000524	NM_009442	Ttf1	transcription termination factor 1	0	0	1	0	0	0	0	1	0	1	0
mmu-let-7e	MIMAT0000524	NM_009447	Tuba4a	tubulin, alpha 4A	0	0	1	0	0	0	0	1	0	1	0
mmu-let-7e	MIMAT0000524	NM_009452	Tnfsf4	tumor necrosis factor (ligand) superfamily, member 4	0	0	1	0	0	0	0	1	0	1	0
mmu-let-7e	MIMAT0000524	NM_009456	Ube2l3	ubiquitin-conjugating enzyme E2L 3	0	0	1	0	0	0	0	1	0	1	0
mmu-let-7e	MIMAT0000524	NM_009464	Ucp3	uncoupling protein 3 (mitochondrial, proton carrier)	0	0	1	0	0	0	0	1	0	1	0
mmu-let-7e	MIMAT0000524	NM_009469	Ulk1	Unc-51 like kinase 1 (C. elegans)	0	0	1	0	0	0	0	1	0	1	0
mmu-let-7e	MIMAT0000524	NM_009471	Umps	uridine monophosphate synthetase	0	0	1	0	0	0	0	1	0	1	0
mmu-let-7e	MIMAT0000524	NM_009484	Uty	ubiquitously transcribed tetratricopeptide repeat gene, Y chromosome	0	0	1	0	0	0	0	1	0	1	0
mmu-let-7e	MIMAT0000524	NM_009486	Vmn2r89	vomeronasal 2, receptor 89	0	0	1	0	0	0	0	1	0	1	0
mmu-let-7e	MIMAT0000524	NM_009487	Vmn2r89	vomeronasal 2, receptor 89	0	0	1	0	0	0	0	1	0	1	0
mmu-let-7e	MIMAT0000524	NM_009496	Vamp1	vesicle-associated membrane protein 1	0	0	1	0	0	0	0	1	0	1	0
mmu-let-7e	MIMAT0000524	NM_009502	Vcl	vinculin	0	0	1	0	0	0	0	1	0	1	0
mmu-let-7e	MIMAT0000524	NM_009504	Vdr	vitamin D receptor	0	0	1	0	0	0	0	1	0	1	0
mmu-let-7e	MIMAT0000524	NM_009516	Wee1	wee 1 homolog (S. pombe)	0	0	1	0	0	0	0	1	0	1	0
mmu-let-7e	MIMAT0000524	NM_009517	Zmat3	zinc finger matrin type 3	0	0	1	0	0	0	0	1	0	1	0
mmu-let-7e	MIMAT0000524	NM_009518	Wnt10a	wingless related MMTV integration site 10a	0	0	1	0	0	0	0	1	0	1	0
mmu-let-7e	MIMAT0000524	NM_009522	Wnt3a	wingless-related MMTV integration site 3A	0	0	1	0	0	0	0	1	0	1	0
mmu-let-7e	MIMAT0000524	NM_009534	Yap1	yes-associated protein 1	0	0	1	0	0	0	0	1	0	1	0
mmu-let-7e	MIMAT0000524	NM_009546	Trim25	tripartite motif-containing 25	0	0	1	0	0	0	0	1	0	1	0
mmu-let-7e	MIMAT0000524	NM_009565	Zbtb7b	zinc finger and BTB domain containing 7B	0	0	1	0	0	0	0	1	0	1	0
mmu-let-7e	MIMAT0000524	NM_009577	Zik1	zinc finger protein interacting with K protein 1	0	0	1	0	0	0	0	1	0	1	0
mmu-let-7e	MIMAT0000524	NM_009595	Abl2	v-abl Abelson murine leukemia viral oncogene homolog 2 (arg, Abelson-related gene)	0	0	1	0	0	0	0	1	0	1	0
mmu-let-7e	MIMAT0000524	NM_009597	Accn2	amiloride-sensitive cation channel 2, neuronal	0	0	1	0	0	0	0	1	0	1	0
mmu-let-7e	MIMAT0000524	NM_009602	Chrnb2	cholinergic receptor, nicotinic, beta polypeptide 2 (neuronal)	0	0	1	0	0	0	0	1	0	1	0
mmu-let-7e	MIMAT0000524	NM_009606	Acta1	actin, alpha 1, skeletal muscle	0	0	0	0	0	0	1	1	0	1	0
mmu-let-7e	MIMAT0000524	NM_009612	Acvrl1	activin A receptor, type II-like 1	0	0	1	0	0	0	0	1	0	1	0
mmu-let-7e	MIMAT0000524	NM_009622	Adcy1	adenylate cyclase 1	0	0	1	0	0	0	0	1	0	1	0
mmu-let-7e	MIMAT0000524	NM_009633	Adra2b	adrenergic receptor, alpha 2b	0	0	1	0	0	0	0	1	0	1	0
mmu-let-7e	MIMAT0000524	NM_009640	Angpt1	angiopoietin 1	0	0	1	0	0	0	0	1	0	1	0
mmu-let-7e	MIMAT0000524	NM_009642	Agtrap	angiotensin II, type I receptor-associated protein	0	0	1	0	0	0	0	1	0	1	0
mmu-let-7e	MIMAT0000524	NM_009662	Alox5	arachidonate 5-lipoxygenase	0	0	1	0	0	0	0	1	0	1	0
mmu-let-7e	MIMAT0000524	NM_009665	Amd1	S-adenosylmethionine decarboxylase 1	0	0	1	0	0	0	0	1	0	1	0
mmu-let-7e	MIMAT0000524	NM_009667	Ampd3	AMP deaminase 3	0	0	1	0	0	0	0	1	0	1	0
mmu-let-7e	MIMAT0000524	NM_009674	Anxa7	annexin A7	0	0	1	0	0	0	0	1	0	1	0
mmu-let-7e	MIMAT0000524	NM_009675	Aoc3	amine oxidase, copper containing 3	0	0	1	0	0	0	0	1	0	1	0
mmu-let-7e	MIMAT0000524	NM_009678	Ap1m2	adaptor protein complex AP-1, mu 2 subunit	0	0	1	0	0	0	0	1	0	1	0
mmu-let-7e	MIMAT0000524	NM_009703	Araf	v-raf murine sarcoma 3611 viral oncogene homolog	0	0	1	0	0	0	0	1	0	1	0
mmu-let-7e	MIMAT0000524	NM_009712	Arsb	arylsulfatase B	0	0	1	0	0	0	0	1	0	1	0
mmu-let-7e	MIMAT0000524	NM_009719	Neurog3	neurogenin 3	0	0	1	0	0	0	0	1	0	1	0
mmu-let-7e	MIMAT0000524	NM_009723	Atp2b2	ATPase, Ca++ transporting, plasma membrane 2	0	0	1	0	0	0	0	1	0	1	0
mmu-let-7e	MIMAT0000524	NM_009730	Atrn	attractin	0	0	1	0	0	0	0	1	0	1	0
mmu-let-7e	MIMAT0000524	NM_009738	Bche	butyrylcholinesterase	0	0	1	0	0	0	0	1	0	1	0
mmu-let-7e	MIMAT0000524	NM_009745	Bcl7b	B-cell CLL/lymphoma 7B	0	0	1	0	0	0	0	1	0	1	0
mmu-let-7e	MIMAT0000524	NM_009754	Bcl2l11	BCL2-like 11 (apoptosis facilitator)	0	0	1	0	0	0	0	1	0	1	0
mmu-let-7e	MIMAT0000524	NM_009758	Bmpr1a	bone morphogenetic protein receptor, type 1A	0	0	1	0	0	0	0	1	0	1	0
mmu-let-7e	MIMAT0000524	NM_009759	Bmx	BMX non-receptor tyrosine kinase	0	0	1	0	0	0	0	1	0	1	0
mmu-let-7e	MIMAT0000524	NM_009777	C1qb	complement component 1, q subcomponent, beta polypeptide	0	0	1	0	0	0	0	1	0	1	0
mmu-let-7e	MIMAT0000524	NM_009779	C3ar1	complement component 3a receptor 1	0	0	1	0	0	0	0	1	0	1	0
mmu-let-7e	MIMAT0000524	NM_009782	Cacna1e	calcium channel, voltage-dependent, R type, alpha 1E subunit	0	0	1	0	0	0	0	1	0	1	0
mmu-let-7e	MIMAT0000524	NM_009788	Calb1	calbindin 1, 28kDa	0	0	1	0	0	0	0	1	0	1	0
mmu-let-7e	MIMAT0000524	NM_009790	Calm1	calmodulin 1	0	0	1	0	0	0	0	1	0	1	0
mmu-let-7e	MIMAT0000524	NM_009797	Capza1	capping protein (actin filament) muscle Z-line, alpha 1	0	0	1	0	0	0	0	1	0	1	0
mmu-let-7e	MIMAT0000524	NM_009799	Car1	carbonic anhydrase 1	0	0	1	0	0	0	0	1	0	1	0
mmu-let-7e	MIMAT0000524	NM_009801	Car2	carbonic anhydrase 2	0	0	1	0	0	0	0	1	0	1	0
mmu-let-7e	MIMAT0000524	NM_009804	Cat	catalase	0	0	1	0	0	0	0	1	0	1	0
mmu-let-7e	MIMAT0000524	NM_009806	Cask	calcium/calmodulin-dependent serine protein kinase (MAGUK family)	0	0	1	0	0	0	0	1	0	1	0
mmu-let-7e	MIMAT0000524	NM_009810	Casp3	caspase 3	0	0	0	0	0	0	1	1	0	1	0
mmu-let-7e	MIMAT0000524	NM_009819	Ctnna2	catenin (cadherin associated protein), alpha 2	0	0	1	0	0	0	0	1	0	1	0
mmu-let-7e	MIMAT0000524	NM_009824	Cbfa2t3	core-binding factor, runt domain, alpha subunit 2, translocated to, 3 (human)	0	0	1	0	0	0	0	1	0	1	0
mmu-let-7e	MIMAT0000524	NM_009825	Serpinh1	serine (or cysteine) peptidase inhibitor, clade H, member 1	0	0	1	0	0	0	0	1	0	1	0
mmu-let-7e	MIMAT0000524	NM_009831	Ccng1	cyclin G1	0	0	1	0	0	0	0	1	0	1	0
mmu-let-7e	MIMAT0000524	NM_009844	Cd19	CD19 antigen	0	0	1	0	0	0	0	1	0	1	0
mmu-let-7e	MIMAT0000524	NM_009846	Cd24a	CD24a antigen	0	0	1	0	0	0	0	1	0	1	0
mmu-let-7e	MIMAT0000524	NM_009847	Cd2ap	CD2-associated protein	0	0	1	0	0	0	0	1	0	1	0
mmu-let-7e	MIMAT0000524	NM_009856	Cd83	CD83 antigen	0	0	1	0	0	0	0	1	0	1	0
mmu-let-7e	MIMAT0000524	NM_009858	Cd8b1	CD8 antigen, beta chain 1	0	0	1	0	0	0	0	1	0	1	0
mmu-let-7e	MIMAT0000524	NM_009875	Cdkn1b	cyclin-dependent kinase inhibitor 1B	0	0	1	0	0	0	0	1	0	1	0
mmu-let-7e	MIMAT0000524	NM_009884	Cebpg	CCAAT/enhancer binding protein (C/EBP), gamma	0	0	1	0	0	0	0	1	0	1	0
mmu-let-7e	MIMAT0000524	NM_009893	Chrd	chordin	0	0	0	0	0	0	1	1	0	1	0
mmu-let-7e	MIMAT0000524	NM_009895	Cish	cytokine inducible SH2-containing protein	0	0	1	0	0	0	0	1	0	1	0
mmu-let-7e	MIMAT0000524	NM_009906	Tpp1	tripeptidyl peptidase I	0	0	1	0	0	0	0	1	0	1	0
mmu-let-7e	MIMAT0000524	NM_009909	Il8rb	interleukin 8 receptor, beta	0	0	1	0	0	0	0	1	0	1	0
mmu-let-7e	MIMAT0000524	NM_009915	Ccr2	chemokine (C-C motif) receptor 2	0	0	1	0	0	0	0	1	0	1	0
mmu-let-7e	MIMAT0000524	NM_009922	Cnn1	calponin 1	0	0	1	0	0	0	0	1	0	1	0
mmu-let-7e	MIMAT0000524	NM_009923	Cnp	2",3"-cyclic nucleotide 3" phosphodiesterase	0	0	1	0	0	0	0	1	0	1	0
mmu-let-7e	MIMAT0000524	NM_009924	Cnr2	cannabinoid receptor 2 (macrophage)	0	0	1	0	0	0	0	1	0	1	0
mmu-let-7e	MIMAT0000524	NM_009928	Col15a1	collagen, type XV, alpha 1	0	0	0	0	0	0	1	1	0	1	0
mmu-let-7e	MIMAT0000524	NM_009929	Col18a1	collagen, type XVIII, alpha 1	0	0	1	0	0	0	0	1	0	1	0
mmu-let-7e	MIMAT0000524	NM_009931	Col4a1	collagen, type IV, alpha 1	0	0	0	0	0	0	1	1	0	1	0
mmu-let-7e	MIMAT0000524	NM_009932	Col4a2	collagen, type IV, alpha 2	0	0	1	0	0	0	0	1	0	1	0
mmu-let-7e	MIMAT0000524	NM_009933	Col6a1	collagen, type VI, alpha 1	0	0	1	0	0	0	0	1	0	1	0
mmu-let-7e	MIMAT0000524	NM_009937	Colq	collagen-like tail subunit (single strand of homotrimer) of asymmetric acetylcholinesterase	0	0	1	0	0	0	0	1	0	1	0
mmu-let-7e	MIMAT0000524	NM_009970	Csf2ra	colony stimulating factor 2 receptor, alpha, low-affinity (granulocyte-macrophage)	0	0	1	0	0	0	0	1	0	1	0
mmu-let-7e	MIMAT0000524	NM_009974	Csnk2a2	casein kinase 2, alpha prime polypeptide	0	0	1	0	0	0	0	1	0	1	0
mmu-let-7e	MIMAT0000524	NM_009984	Ctsl	cathepsin L	0	0	1	0	0	0	0	1	0	1	0
mmu-let-7e	MIMAT0000524	NM_009992	Cyp1a1	cytochrome P450, family 1, subfamily a, polypeptide 1	0	0	1	0	0	0	0	1	0	1	0
mmu-let-7e	MIMAT0000524	NM_009994	Cyp1b1	cytochrome P450, family 1, subfamily b, polypeptide 1	0	0	1	0	0	0	0	1	0	1	0
mmu-let-7e	MIMAT0000524	NM_010002	Cyp2c38	cytochrome P450, family 2, subfamily c, polypeptide 38	0	0	1	0	0	0	0	1	0	1	0
mmu-let-7e	MIMAT0000524	NM_010008	Cyp2j6	cytochrome P450, family 2, subfamily j, polypeptide 6	0	0	1	0	0	0	0	1	0	1	0
mmu-let-7e	MIMAT0000524	NM_010009	Cyp27b1	cytochrome P450, family 27, subfamily b, polypeptide 1	0	0	1	0	0	0	0	1	0	1	0
mmu-let-7e	MIMAT0000524	NM_010010	Cyp46a1	cytochrome P450, family 46, subfamily a, polypeptide 1	0	0	0	0	0	0	1	1	0	1	0
mmu-let-7e	MIMAT0000524	NM_010012	Cyp8b1	cytochrome P450, family 8, subfamily b, polypeptide 1	0	0	1	0	0	0	0	1	0	1	0
mmu-let-7e	MIMAT0000524	NM_010025	Dcx	doublecortin	0	0	1	0	0	0	0	1	0	1	0
mmu-let-7e	MIMAT0000524	NM_010051	Dkk1	dickkopf homolog 1 (Xenopus laevis)	0	0	1	0	0	0	0	1	0	1	0
mmu-let-7e	MIMAT0000524	NM_010064	Dync1i2	dynein cytoplasmic 1 intermediate chain 2	0	0	1	0	0	0	0	1	0	1	0
mmu-let-7e	MIMAT0000524	NM_010069	Doc2a	double C2, alpha	0	0	1	0	0	0	0	1	0	1	0
mmu-let-7e	MIMAT0000524	NM_010072	Dpm1	dolichol-phosphate (beta-D) mannosyltransferase 1	0	0	1	0	0	0	0	1	0	1	0
mmu-let-7e	MIMAT0000524	NM_010074	Dpp4	dipeptidylpeptidase 4	0	0	1	0	0	0	0	1	0	1	0
mmu-let-7e	MIMAT0000524	NM_010080	Dspp	dentin sialophosphoprotein	0	0	1	0	0	0	0	1	0	1	0
mmu-let-7e	MIMAT0000524	NM_010093	E2f3	E2F transcription factor 3	0	0	1	0	0	0	0	1	0	1	0
mmu-let-7e	MIMAT0000524	NM_010099	Eda	ectodysplasin-A	0	0	1	0	0	0	0	1	0	1	0
mmu-let-7e	MIMAT0000524	NM_010104	Edn1	endothelin 1	0	0	0	0	0	0	1	1	0	1	0
mmu-let-7e	MIMAT0000524	NM_010107	Efna1	ephrin A1	0	0	1	0	0	0	0	1	0	1	0
mmu-let-7e	MIMAT0000524	NM_010121	Eif2ak3	eukaryotic translation initiation factor 2 alpha kinase 3	0	0	1	0	0	0	0	1	0	1	0
mmu-let-7e	MIMAT0000524	NM_010136	Eomes	eomesodermin homolog (Xenopus laevis)	0	0	1	0	0	0	0	1	0	1	0
mmu-let-7e	MIMAT0000524	NM_010155	Erf	Ets2 repressor factor	0	0	1	0	0	0	0	1	0	1	0
mmu-let-7e	MIMAT0000524	NM_010157	Esr2	estrogen receptor 2 (beta)	0	0	1	0	0	0	0	1	0	1	0
mmu-let-7e	MIMAT0000524	NM_010160	Cugbp2	CUG triplet repeat, RNA binding protein 2	0	0	1	0	0	0	0	1	0	1	0
mmu-let-7e	MIMAT0000524	NM_010170	F2rl2	coagulation factor II (thrombin) receptor-like 2	0	0	1	0	0	0	0	1	0	1	0
mmu-let-7e	MIMAT0000524	NM_010173	Faah	fatty acid amide hydrolase	0	0	1	0	0	0	0	1	0	1	0
mmu-let-7e	MIMAT0000524	NM_010174	Fabp3	fatty acid binding protein 3, muscle and heart	0	0	1	0	0	0	0	1	0	1	0
mmu-let-7e	MIMAT0000524	NM_010175	Fadd	Fas (TNFRSF6)-associated via death domain	0	0	1	0	0	0	0	1	0	1	0
mmu-let-7e	MIMAT0000524	NM_010191	Fdft1	farnesyl diphosphate farnesyl transferase 1	0	0	1	0	0	0	0	1	0	1	0
mmu-let-7e	MIMAT0000524	NM_010192	Fem1a	feminization 1 homolog a (C. elegans)	0	0	1	0	0	0	0	1	0	1	0
mmu-let-7e	MIMAT0000524	NM_010193	Fem1b	feminization 1 homolog b (C. elegans)	0	0	1	0	0	0	0	1	0	1	0
mmu-let-7e	MIMAT0000524	NM_010195	Lgr5	leucine rich repeat containing G protein coupled receptor 5	0	0	1	0	0	0	0	1	0	1	0
mmu-let-7e	MIMAT0000524	NM_010197	Fgf1	fibroblast growth factor 1	0	0	1	0	0	0	0	1	0	1	0
mmu-let-7e	MIMAT0000524	NM_010199	Fgf12	fibroblast growth factor 12	0	0	1	0	0	0	0	1	0	1	0
mmu-let-7e	MIMAT0000524	NM_010201	Fgf14	fibroblast growth factor 14	0	0	1	0	0	0	0	1	0	1	0
mmu-let-7e	MIMAT0000524	NM_010206	Fgfr1	fibroblast growth factor receptor 1	0	0	1	0	0	0	0	1	0	1	0
mmu-let-7e	MIMAT0000524	NM_010208	Fgr	Gardner-Rasheed feline sarcoma viral (Fgr) oncogene homolog	0	0	1	0	0	0	0	1	0	1	0
mmu-let-7e	MIMAT0000524	NM_010214	Fhl4	four and a half LIM domains 4	0	0	1	0	0	0	0	1	0	1	0
mmu-let-7e	MIMAT0000524	NM_010221	Fkbp10	FK506 binding protein 10	0	0	1	0	0	0	0	1	0	1	0
mmu-let-7e	MIMAT0000524	NM_010230	Fmn1	formin 1	0	0	1	0	0	0	0	1	0	1	0
mmu-let-7e	MIMAT0000524	NM_010241	Aktip	thymoma viral proto-oncogene 1 interacting protein	0	0	1	0	0	0	0	1	0	1	0
mmu-let-7e	MIMAT0000524	NM_010250	Gabra1	gamma-aminobutyric acid (GABA-A) receptor, subunit alpha 1	0	0	1	0	0	0	0	1	0	1	0
mmu-let-7e	MIMAT0000524	NM_010265	Gcnt1	glucosaminyl (N-acetyl) transferase 1, core 2	0	0	1	0	0	0	0	1	0	1	0
mmu-let-7e	MIMAT0000524	NM_010283	Ggta1	glycoprotein galactosyltransferase alpha 1, 3	0	0	1	0	0	0	0	1	0	1	0
mmu-let-7e	MIMAT0000524	NM_010284	Ghr	growth hormone receptor	0	0	0	0	0	0	1	1	0	1	0
mmu-let-7e	MIMAT0000524	NM_010307	Gnal	guanine nucleotide binding protein, alpha stimulating, olfactory type	0	0	1	0	0	0	0	1	0	1	0
mmu-let-7e	MIMAT0000524	NM_010317	Gng4	guanine nucleotide binding protein (G protein), gamma 4	0	0	1	0	0	0	0	1	0	1	0
mmu-let-7e	MIMAT0000524	NM_010319	Gng7	guanine nucleotide binding protein (G protein), gamma 7	0	0	1	0	0	0	0	1	0	1	0
mmu-let-7e	MIMAT0000524	NM_010343	Gpx5	glutathione peroxidase 5	0	0	1	0	0	0	0	1	0	1	0
mmu-let-7e	MIMAT0000524	NM_010349	Grik2	glutamate receptor, ionotropic, kainate 2 (beta 2)	0	0	1	0	0	0	0	1	0	1	0
mmu-let-7e	MIMAT0000524	NM_010365	Gtf2i	general transcription factor II I	0	0	0	0	0	0	1	1	0	1	0
mmu-let-7e	MIMAT0000524	NM_010408	Hcn1	hyperpolarization-activated, cyclic nucleotide-gated K+ 1	0	0	1	0	0	0	0	1	0	1	0
mmu-let-7e	MIMAT0000524	NM_010423	Hey1	hairy/enhancer-of-split related with YRPW motif 1	0	0	1	0	0	0	0	1	0	1	0
mmu-let-7e	MIMAT0000524	NM_010459	Hoxb4	homeo box B4	0	0	1	0	0	0	0	1	0	1	0
mmu-let-7e	MIMAT0000524	NM_010464	Hoxc13	homeo box C13	0	0	1	0	0	0	0	1	0	1	0
mmu-let-7e	MIMAT0000524	NM_010465	Hoxc6	homeo box C6	0	0	1	0	0	0	0	1	0	1	0
mmu-let-7e	MIMAT0000524	NM_010467	Hoxd1	homeo box D1	0	0	0	0	0	0	1	1	0	1	0
mmu-let-7e	MIMAT0000524	NM_010474	Hs3st1	heparan sulfate (glucosamine) 3-O-sulfotransferase 1	0	0	1	0	0	0	0	1	0	1	0
mmu-let-7e	MIMAT0000524	NM_010476	Hsd17b7	hydroxysteroid (17-beta) dehydrogenase 7	0	0	1	0	0	0	0	1	0	1	0
mmu-let-7e	MIMAT0000524	NM_010485	Elavl1	ELAV (embryonic lethal, abnormal vision, Drosophila)-like 1 (Hu antigen R)	0	0	1	0	0	0	0	1	0	1	0
mmu-let-7e	MIMAT0000524	NM_010498	Ids	iduronate 2-sulfatase	0	0	1	0	0	0	0	1	0	1	0
mmu-let-7e	MIMAT0000524	NM_010512	Igf1	insulin-like growth factor 1	0	0	1	0	0	0	0	1	0	1	0
mmu-let-7e	MIMAT0000524	NM_010515	Igf2r	insulin-like growth factor 2 receptor	0	0	1	0	0	0	0	1	0	1	0
mmu-let-7e	MIMAT0000524	NM_010547	Ikbkg	inhibitor of kappaB kinase gamma	0	0	1	0	0	0	0	1	0	1	0
mmu-let-7e	MIMAT0000524	NM_010548	Il10	interleukin 10	0	0	0	0	0	0	1	1	0	1	0
mmu-let-7e	MIMAT0000524	NM_010554	Il1a	interleukin 1 alpha	0	0	1	0	0	0	0	1	0	1	0
mmu-let-7e	MIMAT0000524	NM_010558	Il5	interleukin 5	0	0	1	0	0	0	0	1	0	1	0
mmu-let-7e	MIMAT0000524	NM_010560	Il6st	interleukin 6 signal transducer	0	0	1	0	0	0	0	1	0	1	0
mmu-let-7e	MIMAT0000524	NM_010565	Inhbc	inhibin beta-C	0	0	1	0	0	0	0	1	0	1	0
mmu-let-7e	MIMAT0000524	NM_010569	Invs	inversin	0	0	1	0	0	0	0	1	0	1	0
mmu-let-7e	MIMAT0000524	NM_010579	Eif6	eukaryotic translation initiation factor 6	0	0	1	0	0	0	0	1	0	1	0
mmu-let-7e	MIMAT0000524	NM_010583	Itk	IL2-inducible T-cell kinase	0	0	1	0	0	0	0	1	0	1	0
mmu-let-7e	MIMAT0000524	NM_010587	Itsn1	intersectin 1 (SH3 domain protein 1A)	0	0	1	0	0	0	0	1	0	1	0
mmu-let-7e	MIMAT0000524	NM_010590	Jub	ajuba	0	0	1	0	0	0	0	1	0	1	0
mmu-let-7e	MIMAT0000524	NM_010592	Jund	Jun proto-oncogene related gene d	0	0	1	0	0	0	0	1	0	1	0
mmu-let-7e	MIMAT0000524	NM_010595	Kcna1	potassium voltage-gated channel, shaker-related subfamily, member 1	0	0	1	0	0	0	0	1	0	1	0
mmu-let-7e	MIMAT0000524	NM_010597	Kcnab1	potassium voltage-gated channel, shaker-related subfamily, beta member 1	0	0	1	0	0	0	0	1	0	1	0
mmu-let-7e	MIMAT0000524	NM_010599	Kcnab3	potassium voltage-gated channel, shaker-related subfamily, beta member 3	0	0	1	0	0	0	0	1	0	1	0
mmu-let-7e	MIMAT0000524	NM_010600	Kcnh1	potassium voltage-gated channel, subfamily H (eag-related), member 1	0	0	1	0	0	0	0	1	0	1	0
mmu-let-7e	MIMAT0000524	NM_010605	Kcnj5	potassium inwardly-rectifying channel, subfamily J, member 5	0	0	1	0	0	0	0	1	0	1	0
mmu-let-7e	MIMAT0000524	NM_010613	Khsrp	KH-type splicing regulatory protein	0	0	1	0	0	0	0	1	0	1	0
mmu-let-7e	MIMAT0000524	NM_010615	Kif11	kinesin family member 11	0	0	1	0	0	0	0	1	0	1	0
mmu-let-7e	MIMAT0000524	NM_010629	Kifap3	kinesin-associated protein 3	0	0	1	0	0	0	0	1	0	1	0
mmu-let-7e	MIMAT0000524	NM_010630	Kifc2	kinesin family member C2	0	0	1	0	0	0	0	1	0	1	0
mmu-let-7e	MIMAT0000524	NM_010636	Klf12	Kruppel-like factor 12	0	0	1	0	0	0	0	1	0	1	0
mmu-let-7e	MIMAT0000524	NM_010656	Sspn	sarcospan	0	0	1	0	0	0	0	1	0	1	0
mmu-let-7e	MIMAT0000524	NM_010657	Hivep3	human immunodeficiency virus type I enhancer binding protein 3	0	0	1	0	0	0	0	1	0	1	0
mmu-let-7e	MIMAT0000524	NM_010669	Krt6b	keratin 6B	0	0	1	0	0	0	0	1	0	1	0
mmu-let-7e	MIMAT0000524	NM_010683	Lamc1	laminin, gamma 1	0	0	1	0	0	0	0	1	0	1	0
mmu-let-7e	MIMAT0000524	NM_010687	Large	like-glycosyltransferase	0	0	1	0	0	0	0	1	0	1	0
mmu-let-7e	MIMAT0000524	NM_010693	Lck	lymphocyte protein tyrosine kinase	0	0	1	0	0	0	0	1	0	1	0
mmu-let-7e	MIMAT0000524	NM_010709	Lgtn	ligatin	0	0	1	0	0	0	0	1	0	1	0
mmu-let-7e	MIMAT0000524	NM_010714	Lhx9	LIM homeobox protein 9	0	0	1	0	0	0	0	1	0	1	0
mmu-let-7e	MIMAT0000524	NM_010723	Lmo4	LIM domain only 4	0	0	1	0	0	0	0	1	0	1	0
mmu-let-7e	MIMAT0000524	NM_010726	Phyh	phytanoyl-CoA hydroxylase	0	0	1	0	0	0	0	1	0	1	0
mmu-let-7e	MIMAT0000524	NM_010727	Lnx1	ligand of numb-protein X 1	0	0	1	0	0	0	0	1	0	1	0
mmu-let-7e	MIMAT0000524	NM_010733	Lrrn3	leucine rich repeat protein 3, neuronal	0	0	1	0	0	0	0	1	0	1	0
mmu-let-7e	MIMAT0000524	NM_010740	Cd93	CD93 antigen	0	0	1	0	0	0	0	1	0	1	0
mmu-let-7e	MIMAT0000524	NM_010749	M6pr	mannose-6-phosphate receptor, cation dependent	0	0	1	0	0	0	0	1	0	1	0
mmu-let-7e	MIMAT0000524	NM_010752	Mad1l1	mitotic arrest deficient 1-like 1	0	0	1	0	0	0	0	1	0	1	0
mmu-let-7e	MIMAT0000524	NM_010757	Mafk	v-maf musculoaponeurotic fibrosarcoma oncogene family, protein K (avian)	0	0	1	0	0	0	0	1	0	1	0
mmu-let-7e	MIMAT0000524	NM_010777	Mbp	myelin basic protein	0	0	1	0	0	0	0	1	0	1	0
mmu-let-7e	MIMAT0000524	NM_010783	Mdfi	MyoD family inhibitor	0	0	0	0	0	0	1	1	0	1	0
mmu-let-7e	MIMAT0000524	NM_010800	Bhlhb8	basic helix-loop-helix domain containing, class B, 8	0	0	1	0	0	0	0	1	0	1	0
mmu-let-7e	MIMAT0000524	NM_010813	Mnt	max binding protein	0	0	1	0	0	0	0	1	0	1	0
mmu-let-7e	MIMAT0000524	NM_010814	Mog	myelin oligodendrocyte glycoprotein	0	0	1	0	0	0	0	1	0	1	0
mmu-let-7e	MIMAT0000524	NM_010820	Mpdz	multiple PDZ domain protein	0	0	1	0	0	0	0	1	0	1	0
mmu-let-7e	MIMAT0000524	NM_010825	Meis2	Meis homeobox 2	0	0	1	0	0	0	0	1	0	1	0
mmu-let-7e	MIMAT0000524	NM_010833	Msn	moesin	0	0	1	0	0	0	0	1	0	1	0
mmu-let-7e	MIMAT0000524	NM_010846	Mx1	myxovirus (influenza virus) resistance 1	0	0	1	0	0	0	0	1	0	1	0
mmu-let-7e	MIMAT0000524	NM_010847	Mxi1	Max interacting protein 1	0	0	1	0	0	0	0	1	0	1	0
mmu-let-7e	MIMAT0000524	NM_010864	Myo5a	myosin Va	0	0	1	0	0	0	0	1	0	1	0
mmu-let-7e	MIMAT0000524	NM_010876	Ncf1	neutrophil cytosolic factor 1	0	0	1	0	0	0	0	1	0	1	0
mmu-let-7e	MIMAT0000524	NM_010879	Nck2	non-catalytic region of tyrosine kinase adaptor protein 2	0	0	1	0	0	0	0	1	0	1	0
mmu-let-7e	MIMAT0000524	NM_010880	Ncl	nucleolin	0	0	1	0	0	0	0	1	0	1	0
mmu-let-7e	MIMAT0000524	NM_010897	Nf1	neurofibromatosis 1	0	0	1	0	0	0	0	1	0	1	0
mmu-let-7e	MIMAT0000524	NM_010901	Nfatc3	nuclear factor of activated T-cells, cytoplasmic, calcineurin-dependent 3	0	0	1	0	0	0	0	1	0	1	0
mmu-let-7e	MIMAT0000524	NM_010913	Nfya	nuclear transcription factor-Y alpha	0	0	1	0	0	0	0	1	0	1	0
mmu-let-7e	MIMAT0000524	NM_010916	Nhlh1	nescient helix loop helix 1	0	0	1	0	0	0	0	1	0	1	0
mmu-let-7e	MIMAT0000524	NM_010917	Nid1	nidogen 1	0	0	1	0	0	0	0	1	0	1	0
mmu-let-7e	MIMAT0000524	NM_010935	Npy6r	neuropeptide Y receptor Y6	0	0	1	0	0	0	0	1	0	1	0
mmu-let-7e	MIMAT0000524	NM_010947	Ntn2l	netrin 2-like (chicken)	0	0	1	0	0	0	0	1	0	1	0
mmu-let-7e	MIMAT0000524	NM_010950	Numbl	numb-like	0	0	0	0	0	0	1	1	0	1	0
mmu-let-7e	MIMAT0000524	NM_010952	Oaz2	ornithine decarboxylase antizyme 2	0	0	1	0	0	0	0	1	0	1	0
mmu-let-7e	MIMAT0000524	NM_010956	Ogdh	oxoglutarate dehydrogenase (lipoamide)	0	0	1	0	0	0	0	1	0	1	0
mmu-let-7e	MIMAT0000524	NM_011019	Osmr	oncostatin M receptor	0	0	1	0	0	0	0	1	0	1	0
mmu-let-7e	MIMAT0000524	NM_011027	P2rx7	purinergic receptor P2X, ligand-gated ion channel, 7	0	0	1	0	0	0	0	1	0	1	0
mmu-let-7e	MIMAT0000524	NM_011029	Rpsa	ribosomal protein SA	0	0	1	0	0	0	0	1	0	1	0
mmu-let-7e	MIMAT0000524	NM_011031	P4ha2	procollagen-proline, 2-oxoglutarate 4-dioxygenase (proline 4-hydroxylase), alpha II polypeptide	0	0	0	0	0	0	1	1	0	1	0
mmu-let-7e	MIMAT0000524	NM_011035	Pak1	p21 (CDKN1A)-activated kinase 1	0	0	1	0	0	0	0	1	0	1	0
mmu-let-7e	MIMAT0000524	NM_011041	Pax9	paired box gene 9	0	0	1	0	0	0	0	1	0	1	0
mmu-let-7e	MIMAT0000524	NM_011057	Pdgfb	platelet derived growth factor, B polypeptide	0	0	1	0	0	0	0	1	0	1	0
mmu-let-7e	MIMAT0000524	NM_011062	Pdpk1	3-phosphoinositide dependent protein kinase-1	0	0	1	0	0	0	0	1	0	1	0
mmu-let-7e	MIMAT0000524	NM_011066	Per2	period homolog 2 (Drosophila)	0	0	1	0	0	0	0	1	0	1	0
mmu-let-7e	MIMAT0000524	NM_011069	Pex11b	peroxisomal biogenesis factor 11b	0	0	1	0	0	0	0	1	0	1	0
mmu-let-7e	MIMAT0000524	NM_011077	Phex	phosphate regulating gene with homologies to endopeptidases on the X chromosome (hypophosphatemia, vitamin D resistant rickets)	0	0	1	0	0	0	0	1	0	1	0
mmu-let-7e	MIMAT0000524	NM_011079	Phkg1	phosphorylase kinase gamma 1	0	0	1	0	0	0	0	1	0	1	0
mmu-let-7e	MIMAT0000524	NM_011082	Pigr	polymeric immunoglobulin receptor	0	0	1	0	0	0	0	1	0	1	0
mmu-let-7e	MIMAT0000524	NM_011083	Pik3c2a	phosphatidylinositol 3-kinase, C2 domain containing, alpha polypeptide	0	0	1	0	0	0	0	1	0	1	0
mmu-let-7e	MIMAT0000524	NM_011117	Plec1	plectin 1	0	0	1	0	0	0	0	1	0	1	0
mmu-let-7e	MIMAT0000524	NM_011119	Pa2g4	proliferation-associated 2G4	0	0	0	0	0	0	1	1	0	1	0
mmu-let-7e	MIMAT0000524	NM_011122	Plod1	procollagen-lysine, 2-oxoglutarate 5-dioxygenase 1	0	0	1	0	0	0	0	1	0	1	0
mmu-let-7e	MIMAT0000524	NM_011123	Plp1	proteolipid protein (myelin) 1	0	0	1	0	0	0	0	1	0	1	0
mmu-let-7e	MIMAT0000524	NM_011126	Plunc	palate, lung, and nasal epithelium associated	0	0	1	0	0	0	0	1	0	1	0
mmu-let-7e	MIMAT0000524	NM_011144	Ppara	peroxisome proliferator activated receptor alpha	0	0	1	0	0	0	0	1	0	1	0
mmu-let-7e	MIMAT0000524	NM_011145	Ppard	peroxisome proliferator activator receptor delta	0	0	1	0	0	0	0	1	0	1	0
mmu-let-7e	MIMAT0000524	NM_011158	Prkar2b	protein kinase, cAMP dependent regulatory, type II beta	0	0	1	0	0	0	0	1	0	1	0
mmu-let-7e	MIMAT0000524	NM_011172	Prodh	proline dehydrogenase	0	0	1	0	0	0	0	1	0	1	0
mmu-let-7e	MIMAT0000524	NM_011192	Psme3	proteaseome (prosome, macropain) 28 subunit, 3	0	0	1	0	0	0	0	1	0	1	0
mmu-let-7e	MIMAT0000524	NM_011197	Ptgfrn	prostaglandin F2 receptor negative regulator	0	0	1	0	0	0	0	1	0	1	0
mmu-let-7e	MIMAT0000524	NM_011211	Ptprd	protein tyrosine phosphatase, receptor type, D	0	0	1	0	0	0	0	1	0	1	0
mmu-let-7e	MIMAT0000524	NM_011217	Ptprr	protein tyrosine phosphatase, receptor type, R	0	0	1	0	0	0	0	1	0	1	0
mmu-let-7e	MIMAT0000524	NM_011235	Rad51l3	RAD51-like 3 (S. cerevisiae)	0	0	1	0	0	0	0	1	0	1	0
mmu-let-7e	MIMAT0000524	NM_011237	Rad9	RAD9 homolog (S. pombe)	0	0	1	0	0	0	0	1	0	1	0
mmu-let-7e	MIMAT0000524	NM_011256	Pitpnm2	phosphatidylinositol transfer protein, membrane-associated 2	0	0	1	0	0	0	0	1	0	1	0
mmu-let-7e	MIMAT0000524	NM_011261	Reln	reelin	0	0	1	0	0	0	0	1	0	1	0
mmu-let-7e	MIMAT0000524	NM_011267	Rgs16	regulator of G-protein signaling 16	0	0	0	0	0	0	1	1	0	1	0
mmu-let-7e	MIMAT0000524	NM_011271	Rnase1	ribonuclease, RNase A family, 1 (pancreatic)	0	0	1	0	0	0	0	1	0	1	0
mmu-let-7e	MIMAT0000524	NM_011273	Xpr1	xenotropic and polytropic retrovirus receptor 1	0	0	1	0	0	0	0	1	0	1	0
mmu-let-7e	MIMAT0000524	NM_011276	Rnf12	ring finger protein 12	0	0	1	0	0	0	0	1	0	1	0
mmu-let-7e	MIMAT0000524	NM_011279	Rnf7	ring finger protein 7	0	0	1	0	0	0	0	1	0	1	0
mmu-let-7e	MIMAT0000524	NM_011281	Rorc	RAR-related orphan receptor gamma	0	0	0	0	0	0	1	1	0	1	0
mmu-let-7e	MIMAT0000524	NM_011294	Sub1	SUB1 homolog (S. cerevisiae)	0	0	1	0	0	0	0	1	0	1	0
mmu-let-7e	MIMAT0000524	NM_011302	Rs1	retinoschisis (X-linked, juvenile) 1 (human)	0	0	1	0	0	0	0	1	0	1	0
mmu-let-7e	MIMAT0000524	NM_011305	Rxra	retinoid X receptor alpha	0	0	1	0	0	0	0	1	0	1	0
mmu-let-7e	MIMAT0000524	NM_011330	Ccl11	small chemokine (C-C motif) ligand 11	0	0	1	0	0	0	0	1	0	1	0
mmu-let-7e	MIMAT0000524	NM_011334	Clcn4-2	chloride channel 4-2	0	0	1	0	0	0	0	1	0	1	0
mmu-let-7e	MIMAT0000524	NM_011338	Ccl9	chemokine (C-C motif) ligand 9	0	0	1	0	0	0	0	1	0	1	0
mmu-let-7e	MIMAT0000524	NM_011341	Sdf4	stromal cell derived factor 4	0	0	1	0	0	0	0	1	0	1	0
mmu-let-7e	MIMAT0000524	NM_011343	Sec61g	SEC61, gamma subunit	0	0	1	0	0	0	0	1	0	1	0
mmu-let-7e	MIMAT0000524	NM_011344	Sel1l	sel-1 suppressor of lin-12-like (C. elegans)	0	0	1	0	0	0	0	1	0	1	0
mmu-let-7e	MIMAT0000524	NM_011346	Sell	selectin, lymphocyte	0	0	1	0	0	0	0	1	0	1	0
mmu-let-7e	MIMAT0000524	NM_011348	Sema3e	sema domain, immunoglobulin domain (Ig), short basic domain, secreted, (semaphorin) 3E	0	0	1	0	0	0	0	1	0	1	0
mmu-let-7e	MIMAT0000524	NM_011349	Sema3f	sema domain, immunoglobulin domain (Ig), short basic domain, secreted, (semaphorin) 3F	0	0	1	0	0	0	0	1	0	1	0
mmu-let-7e	MIMAT0000524	NM_011354	Serf2	small EDRK-rich factor 2	0	0	1	0	0	0	0	1	0	1	0
mmu-let-7e	MIMAT0000524	NM_011368	Shc1	src homology 2 domain-containing transforming protein C1	0	0	1	0	0	0	0	1	0	1	0
mmu-let-7e	MIMAT0000524	NM_011372	St6galnac3	ST6 (alpha-N-acetyl-neuraminyl-2,3-beta-galactosyl-1,3)-N-acetylgalactosaminide alpha-2,6-sialyltransferase 3	0	0	1	0	0	0	0	1	0	1	0
mmu-let-7e	MIMAT0000524	NM_011373	St6galnac4	ST6 (alpha-N-acetyl-neuraminyl-2,3-beta-galactosyl-1,3)-N-acetylgalactosaminide alpha-2,6-sialyltransferase 4	0	0	1	0	0	0	0	1	0	1	0
mmu-let-7e	MIMAT0000524	NM_011376	Sim1	single-minded homolog 1 (Drosophila)	0	0	1	0	0	0	0	1	0	1	0
mmu-let-7e	MIMAT0000524	NM_011382	Six4	sine oculis-related homeobox 4 homolog (Drosophila)	0	0	1	0	0	0	0	1	0	1	0
mmu-let-7e	MIMAT0000524	NM_011385	Ski	ski sarcoma viral oncogene homolog (avian)	0	0	1	0	0	0	0	1	0	1	0
mmu-let-7e	MIMAT0000524	NM_011401	Slc2a3	solute carrier family 2 (facilitated glucose transporter), member 3	0	0	1	0	0	0	0	1	0	1	0
mmu-let-7e	MIMAT0000524	NM_011402	Slc34a2	solute carrier family 34 (sodium phosphate), member 2	0	0	1	0	0	0	0	1	0	1	0
mmu-let-7e	MIMAT0000524	NM_011406	Slc8a1	solute carrier family 8 (sodium/calcium exchanger), member 1	0	0	1	0	0	0	0	1	0	1	0
mmu-let-7e	MIMAT0000524	NM_011419	Jarid1d	jumonji, AT rich interactive domain 1D (Rbp2 like)	0	0	1	0	0	0	0	1	0	1	0
mmu-let-7e	MIMAT0000524	NM_011438	Sox12	SRY-box containing gene 12	0	0	1	0	0	0	0	1	0	1	0
mmu-let-7e	MIMAT0000524	NM_011439	Sox13	SRY-box containing gene 13	0	0	1	0	0	0	0	1	0	1	0
mmu-let-7e	MIMAT0000524	NM_011479	Sptlc2	serine palmitoyltransferase, long chain base subunit 2	0	0	1	0	0	0	0	1	0	1	0
mmu-let-7e	MIMAT0000524	NM_011480	Srebf1	sterol regulatory element binding transcription factor 1	0	0	1	0	0	0	0	1	0	1	0
mmu-let-7e	MIMAT0000524	NM_011484	Stam	signal transducing adaptor molecule (SH3 domain and ITAM motif) 1	0	0	1	0	0	0	0	1	0	1	0
mmu-let-7e	MIMAT0000524	NM_011485	Star	steroidogenic acute regulatory protein	0	0	1	0	0	0	0	1	0	1	0
mmu-let-7e	MIMAT0000524	NM_011486	Stat3	signal transducer and activator of transcription 3	0	0	1	0	0	0	0	1	0	1	0
mmu-let-7e	MIMAT0000524	NM_011488	Stat5a	signal transducer and activator of transcription 5A	0	0	1	0	0	0	0	1	0	1	0
mmu-let-7e	MIMAT0000524	NM_011489	Stat5b	signal transducer and activator of transcription 5B	0	0	1	0	0	0	0	1	0	1	0
mmu-let-7e	MIMAT0000524	NM_011494	Stk16	serine/threonine kinase 16	0	0	1	0	0	0	0	1	0	1	0
mmu-let-7e	MIMAT0000524	NM_011512	Surf4	surfeit gene 4	0	0	0	0	0	0	1	1	0	1	0
mmu-let-7e	MIMAT0000524	NM_011518	Syk	spleen tyrosine kinase	0	0	1	0	0	0	0	1	0	1	0
mmu-let-7e	MIMAT0000524	NM_011533	Tbx10	T-box 10	0	0	1	0	0	0	0	1	0	1	0
mmu-let-7e	MIMAT0000524	NM_011543	Skp1a	S-phase kinase-associated protein 1A	0	0	1	0	0	0	0	1	0	1	0
mmu-let-7e	MIMAT0000524	NM_011548	Tcfe2a	transcription factor E2a	0	0	1	0	0	0	0	1	0	1	0
mmu-let-7e	MIMAT0000524	NM_011549	Tcfeb	transcription factor EB	0	0	1	0	0	0	0	1	0	1	0
mmu-let-7e	MIMAT0000524	NM_011562	Tdgf1	teratocarcinoma-derived growth factor	0	0	1	0	0	0	0	1	0	1	0
mmu-let-7e	MIMAT0000524	NM_011580	Thbs1	thrombospondin 1	0	0	0	0	0	0	1	1	0	1	0
mmu-let-7e	MIMAT0000524	NM_011584	Nr1d2	nuclear receptor subfamily 1, group D, member 2	0	0	1	0	0	0	0	1	0	1	0
mmu-let-7e	MIMAT0000524	NM_011585	Tia1	cytotoxic granule-associated RNA binding protein 1	0	0	1	0	0	0	0	1	0	1	0
mmu-let-7e	MIMAT0000524	NM_011586	Myo18a	myosin XVIIIa	0	0	1	0	0	0	0	1	0	1	0
mmu-let-7e	MIMAT0000524	NM_011595	Timp3	tissue inhibitor of metalloproteinase 3	0	0	1	0	0	0	0	1	0	1	0
mmu-let-7e	MIMAT0000524	NM_011610	Tnfrsf1b	tumor necrosis factor receptor superfamily, member 1b	0	0	0	0	0	0	1	1	0	1	0
mmu-let-7e	MIMAT0000524	NM_011612	Tnfrsf9	tumor necrosis factor receptor superfamily, member 9	0	0	1	0	0	0	0	1	0	1	0
mmu-let-7e	MIMAT0000524	NM_011655	Tubb5	tubulin, beta 5	0	0	1	0	0	0	0	1	0	1	0
mmu-let-7e	MIMAT0000524	NM_011657	Tulp3	tubby-like protein 3	0	0	1	0	0	0	0	1	0	1	0
mmu-let-7e	MIMAT0000524	NM_011661	Tyr	tyrosinase	0	0	1	0	0	0	0	1	0	1	0
mmu-let-7e	MIMAT0000524	NM_011669	Usp12	ubiquitin specific peptidase 12	0	0	1	0	0	0	0	1	0	1	0
mmu-let-7e	MIMAT0000524	NM_011672	Ufd1l	ubiquitin fusion degradation 1 like	0	0	1	0	0	0	0	1	0	1	0
mmu-let-7e	MIMAT0000524	NM_011699	Lin7c	lin-7 homolog C (C. elegans)	0	0	1	0	0	0	0	1	0	1	0
mmu-let-7e	MIMAT0000524	NM_011703	Vipr1	vasoactive intestinal peptide receptor 1	0	0	1	0	0	0	0	1	0	1	0
mmu-let-7e	MIMAT0000524	NM_011705	Vrk1	vaccinia related kinase 1	0	0	1	0	0	0	0	1	0	1	0
mmu-let-7e	MIMAT0000524	NM_011718	Wnt10b	wingless related MMTV integration site 10b	0	0	1	0	0	0	0	1	0	1	0
mmu-let-7e	MIMAT0000524	NM_011719	Wnt9b	wingless-type MMTV integration site 9B	0	0	1	0	0	0	0	1	0	1	0
mmu-let-7e	MIMAT0000524	NM_011740	Ywhaz	tyrosine 3-monooxygenase/tryptophan 5-monooxygenase activation protein, zeta polypeptide	0	0	1	0	0	0	0	1	0	1	0
mmu-let-7e	MIMAT0000524	NM_011743	Zfp106	zinc finger protein 106	0	0	1	0	0	0	0	1	0	1	0
mmu-let-7e	MIMAT0000524	NM_011749	Zfp148	zinc finger protein 148	0	0	1	0	0	0	0	1	0	1	0
mmu-let-7e	MIMAT0000524	NM_011759	Zfp41	zinc finger protein 41	0	0	1	0	0	0	0	1	0	1	0
mmu-let-7e	MIMAT0000524	NM_011766	Zfpm2	zinc finger protein, multitype 2	0	0	1	0	0	0	0	1	0	1	0
mmu-let-7e	MIMAT0000524	NM_011768	Zfx	zinc finger protein X-linked	0	0	1	0	0	0	0	1	0	1	0
mmu-let-7e	MIMAT0000524	NM_011769	Zim1	zinc finger, imprinted 1	0	0	1	0	0	0	0	1	0	1	0
mmu-let-7e	MIMAT0000524	NM_011770	Ikzf2	IKAROS family zinc finger 2	0	0	1	0	0	0	0	1	0	1	0
mmu-let-7e	MIMAT0000524	NM_011771	Ikzf3	IKAROS family zinc finger 3	0	0	1	0	0	0	0	1	0	1	0
mmu-let-7e	MIMAT0000524	NM_011774	Slc30a4	solute carrier family 30 (zinc transporter), member 4	0	0	1	0	0	0	0	1	0	1	0
mmu-let-7e	MIMAT0000524	NM_011779	Coro1c	coronin, actin binding protein 1C	0	0	1	0	0	0	0	1	0	1	0
mmu-let-7e	MIMAT0000524	NM_011780	Adam23	a disintegrin and metallopeptidase domain 23	0	0	1	0	0	0	0	1	0	1	0
mmu-let-7e	MIMAT0000524	NM_011782	Adamts5	a disintegrin-like and metallopeptidase (reprolysin type) with thrombospondin type 1 motif, 5 (aggrecanase-2)	0	0	1	0	0	0	0	1	0	1	0
mmu-let-7e	MIMAT0000524	NM_011789	Apc2	adenomatosis polyposis coli 2	0	0	1	0	0	0	0	1	0	1	0
mmu-let-7e	MIMAT0000524	NM_011794	Bpnt1	bisphosphate 3"-nucleotidase 1	0	0	1	0	0	0	0	1	0	1	0
mmu-let-7e	MIMAT0000524	NM_011805	Dido1	death inducer-obliterator 1	0	0	1	0	0	0	0	1	0	1	0
mmu-let-7e	MIMAT0000524	NM_011812	Fbln5	fibulin 5	0	0	1	0	0	0	0	1	0	1	0
mmu-let-7e	MIMAT0000524	NM_011820	Ggt5	gamma-glutamyltransferase 5	0	0	1	0	0	0	0	1	0	1	0
mmu-let-7e	MIMAT0000524	NM_011821	Gpc6	glypican 6	0	0	1	0	0	0	0	1	0	1	0
mmu-let-7e	MIMAT0000524	NM_011828	Hs2st1	heparan sulfate 2-O-sulfotransferase 1	0	0	1	0	0	0	0	1	0	1	0
mmu-let-7e	MIMAT0000524	NM_011829	Impdh1	inosine 5"-phosphate dehydrogenase 1	0	0	0	0	0	0	1	1	0	1	0
mmu-let-7e	MIMAT0000524	NM_011838	Lynx1	Ly6/neurotoxin 1	0	0	1	0	0	0	0	1	0	1	0
mmu-let-7e	MIMAT0000524	NM_011843	Mbc2	membrane bound C2 domain containing protein	0	0	1	0	0	0	0	1	0	1	0
mmu-let-7e	MIMAT0000524	NM_011844	Mgll	monoglyceride lipase	0	0	1	0	0	0	0	1	0	1	0
mmu-let-7e	MIMAT0000524	NM_011851	Nt5e	5" nucleotidase, ecto	0	0	1	0	0	0	0	1	0	1	0
mmu-let-7e	MIMAT0000524	NM_011861	Pacsin1	protein kinase C and casein kinase substrate in neurons 1	0	0	1	0	0	0	0	1	0	1	0
mmu-let-7e	MIMAT0000524	NM_011866	Pde10a	phosphodiesterase 10A	0	0	1	0	0	0	0	1	0	1	0
mmu-let-7e	MIMAT0000524	NM_011881	Grk1	G protein-coupled receptor kinase 1	0	0	1	0	0	0	0	1	0	1	0
mmu-let-7e	MIMAT0000524	NM_011892	Sgcg	sarcoglycan, gamma (dystrophin-associated glycoprotein)	0	0	1	0	0	0	0	1	0	1	0
mmu-let-7e	MIMAT0000524	NM_011896	Spry1	sprouty homolog 1 (Drosophila)	0	0	1	0	0	0	0	1	0	1	0
mmu-let-7e	MIMAT0000524	NM_011898	Spry4	sprouty homolog 4 (Drosophila)	0	0	1	0	0	0	0	1	0	1	0
mmu-let-7e	MIMAT0000524	NM_011901	Taf7	TAF7 RNA polymerase II, TATA box binding protein (TBP)-associated factor	0	0	1	0	0	0	0	1	0	1	0
mmu-let-7e	MIMAT0000524	NM_011923	Angptl2	angiopoietin-like 2	0	0	1	0	0	0	0	1	0	1	0
mmu-let-7e	MIMAT0000524	NM_011924	Avpr1b	arginine vasopressin receptor 1B	0	0	1	0	0	0	0	1	0	1	0
mmu-let-7e	MIMAT0000524	NM_011933	Decr2	2-4-dienoyl-Coenzyme A reductase 2, peroxisomal	0	0	1	0	0	0	0	1	0	1	0
mmu-let-7e	MIMAT0000524	NM_011934	Esrrb	estrogen related receptor, beta	0	0	1	0	0	0	0	1	0	1	0
mmu-let-7e	MIMAT0000524	NM_011935	Esrrg	estrogen-related receptor gamma	0	0	1	0	0	0	0	1	0	1	0
mmu-let-7e	MIMAT0000524	NM_011941	Mapkbp1	mitogen-activated protein kinase binding protein 1	0	0	1	0	0	0	0	1	0	1	0
mmu-let-7e	MIMAT0000524	NM_011942	Lypla2	lysophospholipase 2	0	0	0	0	0	0	1	1	0	1	0
mmu-let-7e	MIMAT0000524	NM_011947	Map3k3	mitogen-activated protein kinase kinase kinase 3	0	0	0	0	0	0	1	1	0	1	0
mmu-let-7e	MIMAT0000524	NM_011949	Mapk1	mitogen-activated protein kinase 1	0	0	1	0	0	0	0	1	0	1	0
mmu-let-7e	MIMAT0000524	NM_011972	Poli	polymerase (DNA directed), iota	0	0	1	0	0	0	0	1	0	1	0
mmu-let-7e	MIMAT0000524	NM_011977	Slc27a1	solute carrier family 27 (fatty acid transporter), member 1	0	0	1	0	0	0	0	1	0	1	0
mmu-let-7e	MIMAT0000524	NM_011986	Ncdn	neurochondrin	0	0	1	0	0	0	0	1	0	1	0
mmu-let-7e	MIMAT0000524	NM_011989	Slc27a4	solute carrier family 27 (fatty acid transporter), member 4	0	0	1	0	0	0	0	1	0	1	0
mmu-let-7e	MIMAT0000524	NM_011990	Slc7a11	solute carrier family 7 (cationic amino acid transporter, y+ system), member 11	0	0	1	0	0	0	0	1	0	1	0
mmu-let-7e	MIMAT0000524	NM_011996	Adh4	alcohol dehydrogenase 4 (class II), pi polypeptide	0	0	1	0	0	0	0	1	0	1	0
mmu-let-7e	MIMAT0000524	NM_011997	Casp8ap2	caspase 8 associated protein 2	0	0	1	0	0	0	0	1	0	1	0
mmu-let-7e	MIMAT0000524	NM_012000	Cln8	ceroid-lipofuscinosis, neuronal 8	0	0	1	0	0	0	0	1	0	1	0
mmu-let-7e	MIMAT0000524	NM_012010	Eif2s3x	eukaryotic translation initiation factor 2, subunit 3, structural gene X-linked	0	0	1	0	0	0	0	1	0	1	0
mmu-let-7e	MIMAT0000524	NM_012017	Zfp346	zinc finger protein 346	0	0	1	0	0	0	0	1	0	1	0
mmu-let-7e	MIMAT0000524	NM_012027	Mprip	myosin phosphatase Rho interacting protein	0	0	1	0	0	0	0	1	0	1	0
mmu-let-7e	MIMAT0000524	NM_012032	Serinc3	serine incorporator 3	0	0	1	0	0	0	0	1	0	1	0
mmu-let-7e	MIMAT0000524	NM_012035	Trpc7	transient receptor potential cation channel, subfamily C, member 7	0	0	0	0	0	0	1	1	0	1	0
mmu-let-7e	MIMAT0000524	NM_012037	Vat1	vesicle amine transport protein 1 homolog (T californica)	0	0	1	0	0	0	0	1	0	1	0
mmu-let-7e	MIMAT0000524	NM_012045	Pla2g2f	phospholipase A2, group IIF	0	0	1	0	0	0	0	1	0	1	0
mmu-let-7e	MIMAT0000524	NM_012048	Polk	polymerase (DNA directed), kappa	0	0	1	0	0	0	0	1	0	1	0
mmu-let-7e	MIMAT0000524	NM_012052	Rps3	ribosomal protein S3	0	0	1	0	0	0	0	1	0	1	0
mmu-let-7e	MIMAT0000524	NM_013463	Gla	galactosidase, alpha	0	0	1	0	0	0	0	1	0	1	0
mmu-let-7e	MIMAT0000524	NM_013464	Ahr	aryl-hydrocarbon receptor	0	0	1	0	0	0	0	1	0	1	0
mmu-let-7e	MIMAT0000524	NM_013476	Ar	androgen receptor	0	0	1	0	0	0	0	1	0	1	0
mmu-let-7e	MIMAT0000524	NM_013488	Cd4	CD4 antigen	0	0	1	0	0	0	0	1	0	1	0
mmu-let-7e	MIMAT0000524	NM_013494	Cpe	carboxypeptidase E	0	0	1	0	0	0	0	1	0	1	0
mmu-let-7e	MIMAT0000524	NM_013500	Hapln1	hyaluronan and proteoglycan link protein 1	0	0	1	0	0	0	0	1	0	1	0
mmu-let-7e	MIMAT0000524	NM_013505	Dsc2	desmocollin 2	0	0	1	0	0	0	0	1	0	1	0
mmu-let-7e	MIMAT0000524	NM_013508	Elk3	ELK3, member of ETS oncogene family	0	0	1	0	0	0	0	1	0	1	0
mmu-let-7e	MIMAT0000524	NM_013510	Epb4.1l1	erythrocyte protein band 4.1-like 1	0	0	1	0	0	0	0	1	0	1	0
mmu-let-7e	MIMAT0000524	NM_013513	Epb4.2	erythrocyte protein band 4.2	0	0	1	0	0	0	0	1	0	1	0
mmu-let-7e	MIMAT0000524	NM_013517	Fcer2a	Fc receptor, IgE, low affinity II, alpha polypeptide	0	0	1	0	0	0	0	1	0	1	0
mmu-let-7e	MIMAT0000524	NM_013521	Fpr1	formyl peptide receptor 1	0	0	1	0	0	0	0	1	0	1	0
mmu-let-7e	MIMAT0000524	NM_013531	Gnb4	guanine nucleotide binding protein (G protein), beta 4	0	0	1	0	0	0	0	1	0	1	0
mmu-let-7e	MIMAT0000524	NM_013540	Gria2	glutamate receptor, ionotropic, AMPA2 (alpha 2)	0	0	1	0	0	0	0	1	0	1	0
mmu-let-7e	MIMAT0000524	NM_013586	Loxl3	lysyl oxidase-like 3	0	0	0	0	0	0	1	1	0	1	0
mmu-let-7e	MIMAT0000524	NM_013609	Ngf	nerve growth factor	0	0	1	0	0	0	0	1	0	1	0
mmu-let-7e	MIMAT0000524	NM_013629	Phtf1	putative homeodomain transcription factor 1	0	0	1	0	0	0	0	1	0	1	0
mmu-let-7e	MIMAT0000524	NM_013634	Med1	mediator complex subunit 1	0	0	1	0	0	0	0	1	0	1	0
mmu-let-7e	MIMAT0000524	NM_013655	Cxcl12	chemokine (C-X-C motif) ligand 12	0	0	1	0	0	0	0	1	0	1	0
mmu-let-7e	MIMAT0000524	NM_013657	Sema3c	sema domain, immunoglobulin domain (Ig), short basic domain, secreted, (semaphorin) 3C	0	0	1	0	0	0	0	1	0	1	0
mmu-let-7e	MIMAT0000524	NM_013659	Sema4b	sema domain, immunoglobulin domain (Ig), transmembrane domain (TM) and short cytoplasmic domain, (semaphorin) 4B	0	0	1	0	0	0	0	1	0	1	0
mmu-let-7e	MIMAT0000524	NM_013668	Jarid1c	jumonji, AT rich interactive domain 1C (Rbp2 like)	0	0	1	0	0	0	0	1	0	1	0
mmu-let-7e	MIMAT0000524	NM_013671	Sod2	superoxide dismutase 2, mitochondrial	0	0	1	0	0	0	0	1	0	1	0
mmu-let-7e	MIMAT0000524	NM_013672	Sp1	trans-acting transcription factor 1	0	0	1	0	0	0	0	1	0	1	0
mmu-let-7e	MIMAT0000524	NM_013674	Irf4	interferon regulatory factor 4	0	0	1	0	0	0	0	1	0	1	0
mmu-let-7e	MIMAT0000524	NM_013680	Syn1	synapsin I	0	0	1	0	0	0	0	1	0	1	0
mmu-let-7e	MIMAT0000524	NM_013685	Tcf4	transcription factor 4	0	0	1	0	0	0	0	1	0	1	0
mmu-let-7e	MIMAT0000524	NM_013700	Usp5	ubiquitin specific peptidase 5 (isopeptidase T)	0	0	1	0	0	0	0	1	0	1	0
mmu-let-7e	MIMAT0000524	NM_013703	Vldlr	very low density lipoprotein receptor	0	0	1	0	0	0	0	1	0	1	0
mmu-let-7e	MIMAT0000524	NM_013720	Mga	MAX gene associated	0	0	1	0	0	0	0	1	0	1	0
mmu-let-7e	MIMAT0000524	NM_013730	Slamf1	signaling lymphocytic activation molecule family member 1	0	0	1	0	0	0	0	1	0	1	0
mmu-let-7e	MIMAT0000524	NM_013731	Sgk2	serum/glucocorticoid regulated kinase 2	0	0	1	0	0	0	0	1	0	1	0
mmu-let-7e	MIMAT0000524	NM_013739	Dok3	docking protein 3	0	0	1	0	0	0	0	1	0	1	0
mmu-let-7e	MIMAT0000524	NM_013752	Nbn	nibrin	0	0	1	0	0	0	0	1	0	1	0
mmu-let-7e	MIMAT0000524	NM_013757	Sytl4	synaptotagmin-like 4	0	0	1	0	0	0	0	1	0	1	0
mmu-let-7e	MIMAT0000524	NM_013760	Dnajb9	DnaJ (Hsp40) homolog, subfamily B, member 9	0	0	0	0	0	0	1	1	0	1	0
mmu-let-7e	MIMAT0000524	NM_013761	Srr	serine racemase	0	0	1	0	0	0	0	1	0	1	0
mmu-let-7e	MIMAT0000524	NM_013771	Yme1l1	YME1-like 1 (S. cerevisiae)	0	0	1	0	0	0	0	1	0	1	0
mmu-let-7e	MIMAT0000524	NM_013776	Tcl1b5	T-cell leukemia/lymphoma 1B, 5	0	0	1	0	0	0	0	1	0	1	0
mmu-let-7e	MIMAT0000524	NM_013796	Nagpa	N-acetylglucosamine-1-phosphodiester alpha-N-acetylglucosaminidase	0	0	1	0	0	0	0	1	0	1	0
mmu-let-7e	MIMAT0000524	NM_013797	Slco1a1	solute carrier organic anion transporter family, member 1a1	0	0	1	0	0	0	0	1	0	1	0
mmu-let-7e	MIMAT0000524	NM_013814	Galnt1	UDP-N-acetyl-alpha-D-galactosamine:polypeptide N-acetylgalactosaminyltransferase 1	0	0	0	0	0	0	1	1	0	1	0
mmu-let-7e	MIMAT0000524	NM_013834	Sfrp1	secreted frizzled-related protein 1	0	0	1	0	0	0	0	1	0	1	0
mmu-let-7e	MIMAT0000524	NM_013835	Trove2	TROVE domain family, member 2	0	0	1	0	0	0	0	1	0	1	0
mmu-let-7e	MIMAT0000524	NM_013860	Limd1	LIM domains containing 1	0	0	0	0	0	0	1	1	0	1	0
mmu-let-7e	MIMAT0000524	NM_013868	Hspb7	heat shock protein family, member 7 (cardiovascular)	0	0	1	0	0	0	0	1	0	1	0
mmu-let-7e	MIMAT0000524	NM_013869	Tnfrsf19	tumor necrosis factor receptor superfamily, member 19	0	0	1	0	0	0	0	1	0	1	0
mmu-let-7e	MIMAT0000524	NM_013873	Sult4a1	sulfotransferase family 4A, member 1	0	0	1	0	0	0	0	1	0	1	0
mmu-let-7e	MIMAT0000524	NM_013874	Dpf1	D4, zinc and double PHD fingers family 1	0	0	1	0	0	0	0	1	0	1	0
mmu-let-7e	MIMAT0000524	NM_013881	Ulk2	Unc-51 like kinase 2 (C. elegans)	0	0	0	0	0	0	1	1	0	1	0
mmu-let-7e	MIMAT0000524	NM_013903	Mmp20	matrix metallopeptidase 20 (enamelysin)	0	0	1	0	0	0	0	1	0	1	0
mmu-let-7e	MIMAT0000524	NM_013905	Heyl	hairy/enhancer-of-split related with YRPW motif-like	0	0	1	0	0	0	0	1	0	1	0
mmu-let-7e	MIMAT0000524	NM_013912	Apln	apelin	0	0	1	0	0	0	0	1	0	1	0
mmu-let-7e	MIMAT0000524	NM_013914	Snai3	snail homolog 3 (Drosophila)	0	0	1	0	0	0	0	1	0	1	0
mmu-let-7e	MIMAT0000524	NM_013919	Usp21	ubiquitin specific peptidase 21	0	0	0	0	0	0	1	1	0	1	0
mmu-let-7e	MIMAT0000524	NM_013925	Adat1	adenosine deaminase, tRNA-specific 1	0	0	1	0	0	0	0	1	0	1	0
mmu-let-7e	MIMAT0000524	NM_013927	Cngb3	cyclic nucleotide gated channel beta 3	0	0	1	0	0	0	0	1	0	1	0
mmu-let-7e	MIMAT0000524	NM_013931	Mapk8ip3	mitogen-activated protein kinase 8 interacting protein 3	0	0	1	0	0	0	0	1	0	1	0
mmu-let-7e	MIMAT0000524	NM_015728	Slc33a1	solute carrier family 33 (acetyl-CoA transporter), member 1	0	0	1	0	0	0	0	1	0	1	0
mmu-let-7e	MIMAT0000524	NM_015730	Chrna4	cholinergic receptor, nicotinic, alpha polypeptide 4	0	0	1	0	0	0	0	1	0	1	0
mmu-let-7e	MIMAT0000524	NM_015733	Casp9	caspase 9	0	0	1	0	0	0	0	1	0	1	0
mmu-let-7e	MIMAT0000524	NM_015745	Rbp3	retinol binding protein 3, interstitial	0	0	1	0	0	0	0	1	0	1	0
mmu-let-7e	MIMAT0000524	NM_015749	Tcn2	transcobalamin 2	0	0	1	0	0	0	0	1	0	1	0
mmu-let-7e	MIMAT0000524	NM_015751	Abce1	ATP-binding cassette, sub-family E (OABP), member 1	0	0	1	0	0	0	0	1	0	1	0
mmu-let-7e	MIMAT0000524	NM_015754	Rbbp9	retinoblastoma binding protein 9	0	0	1	0	0	0	0	1	0	1	0
mmu-let-7e	MIMAT0000524	NM_015755	Hunk	hormonally upregulated Neu-associated kinase	0	0	1	0	0	0	0	1	0	1	0
mmu-let-7e	MIMAT0000524	NM_015760	Nox4	NADPH oxidase 4	0	0	1	0	0	0	0	1	0	1	0
mmu-let-7e	MIMAT0000524	NM_015764	Greb1	gene regulated by estrogen in breast cancer protein	0	0	1	0	0	0	0	1	0	1	0
mmu-let-7e	MIMAT0000524	NM_015802	Dlc1	deleted in liver cancer 1	0	0	1	0	0	0	0	1	0	1	0
mmu-let-7e	MIMAT0000524	NM_015819	Hs6st2	heparan sulfate 6-O-sulfotransferase 2	0	0	1	0	0	0	0	1	0	1	0
mmu-let-7e	MIMAT0000524	NM_015824	Orc3l	origin recognition complex, subunit 3-like (S. cerevisiae)	0	0	1	0	0	0	0	1	0	1	0
mmu-let-7e	MIMAT0000524	NM_015825	Sh3bgr	SH3-binding domain glutamic acid-rich protein	0	0	1	0	0	0	0	1	0	1	0
mmu-let-7e	MIMAT0000524	NM_016660	Hmga1	high mobility group AT-hook 1	0	0	1	0	0	0	0	1	0	1	0
mmu-let-7e	MIMAT0000524	NM_016674	Cldn1	claudin 1	0	0	1	0	0	0	0	1	0	1	0
mmu-let-7e	MIMAT0000524	NM_016676	Rab10	RAB10, member RAS oncogene family	0	0	1	0	0	0	0	1	0	1	0
mmu-let-7e	MIMAT0000524	NM_016690	Hnrpdl	heterogeneous nuclear ribonucleoprotein D-like	0	0	1	0	0	0	0	1	0	1	0
mmu-let-7e	MIMAT0000524	NM_016694	Park2	parkin	0	0	1	0	0	0	0	1	0	1	0
mmu-let-7e	MIMAT0000524	NM_016695	Mpp2	membrane protein, palmitoylated 2 (MAGUK p55 subfamily member 2)	0	0	1	0	0	0	0	1	0	1	0
mmu-let-7e	MIMAT0000524	NM_016704	C6	complement component 6	0	0	1	0	0	0	0	1	0	1	0
mmu-let-7e	MIMAT0000524	NM_016714	Nup50	nucleoporin 50	0	0	1	0	0	0	0	1	0	1	0
mmu-let-7e	MIMAT0000524	NM_016717	Scly	selenocysteine lyase	0	0	1	0	0	0	0	1	0	1	0
mmu-let-7e	MIMAT0000524	NM_016718	Ninj2	ninjurin 2	0	0	1	0	0	0	0	1	0	1	0
mmu-let-7e	MIMAT0000524	NM_016742	Cdc37	cell division cycle 37 homolog (S. cerevisiae)	0	0	1	0	0	0	0	1	0	1	0
mmu-let-7e	MIMAT0000524	NM_016745	Atp2a3	ATPase, Ca++ transporting, ubiquitous	0	0	1	0	0	0	0	1	0	1	0
mmu-let-7e	MIMAT0000524	NM_016782	Cntnap1	contactin associated protein-like 1	0	0	1	0	0	0	0	1	0	1	0
mmu-let-7e	MIMAT0000524	NM_016786	Ube2k	ubiquitin-conjugating enzyme E2K (UBC1 homolog, yeast)	0	0	1	0	0	0	0	1	0	1	0
mmu-let-7e	MIMAT0000524	NM_016791	Nfatc1	nuclear factor of activated T-cells, cytoplasmic, calcineurin-dependent 1	0	0	1	0	0	0	0	1	0	1	0
mmu-let-7e	MIMAT0000524	NM_016802	Rhoa	ras homolog gene family, member A	0	0	1	0	0	0	0	1	0	1	0
mmu-let-7e	MIMAT0000524	NM_016803	Chst3	carbohydrate (chondroitin 6/keratan) sulfotransferase 3	0	0	1	0	0	0	0	1	0	1	0
mmu-let-7e	MIMAT0000524	NM_016804	Mtx2	metaxin 2	0	0	1	0	0	0	0	1	0	1	0
mmu-let-7e	MIMAT0000524	NM_016807	Sdcbp	syndecan binding protein	0	0	1	0	0	0	0	1	0	1	0
mmu-let-7e	MIMAT0000524	NM_016809	Rbm3	RNA binding motif protein 3	0	0	1	0	0	0	0	1	0	1	0
mmu-let-7e	MIMAT0000524	NM_016866	Stk39	serine/threonine kinase 39, STE20/SPS1 homolog (yeast)	0	0	1	0	0	0	0	1	0	1	0
mmu-let-7e	MIMAT0000524	NM_016868	Hif3a	hypoxia inducible factor 3, alpha subunit	0	0	1	0	0	0	0	1	0	1	0
mmu-let-7e	MIMAT0000524	NM_016869	Corin	corin	0	0	1	0	0	0	0	1	0	1	0
mmu-let-7e	MIMAT0000524	NM_016882	Sart1	squamous cell carcinoma antigen recognized by T-cells 1	0	0	1	0	0	0	0	1	0	1	0
mmu-let-7e	MIMAT0000524	NM_016894	Ramp1	receptor (calcitonin) activity modifying protein 1	0	0	1	0	0	0	0	1	0	1	0
mmu-let-7e	MIMAT0000524	NM_016905	Galk1	galactokinase 1	0	0	1	0	0	0	0	1	0	1	0
mmu-let-7e	MIMAT0000524	NM_016908	Syt5	synaptotagmin V	0	0	1	0	0	0	0	1	0	1	0
mmu-let-7e	MIMAT0000524	NM_016912	Cdkl2	cyclin-dependent kinase-like 2 (CDC2-related kinase)	0	0	1	0	0	0	0	1	0	1	0
mmu-let-7e	MIMAT0000524	NM_016920	Atp6v0a1	ATPase, H+ transporting, lysosomal V0 subunit A1	0	0	1	0	0	0	0	1	0	1	0
mmu-let-7e	MIMAT0000524	NM_016961	Mapk9	mitogen-activated protein kinase 9	0	0	0	0	0	0	1	1	0	1	0
mmu-let-7e	MIMAT0000524	NM_016964	Stag3	stromal antigen 3	0	0	1	0	0	0	0	1	0	1	0
mmu-let-7e	MIMAT0000524	NM_016967	Olig2	oligodendrocyte transcription factor 2	0	0	1	0	0	0	0	1	0	1	0
mmu-let-7e	MIMAT0000524	NM_016972	Slc7a8	solute carrier family 7 (cationic amino acid transporter, y+ system), member 8	0	0	1	0	0	0	0	1	0	1	0
mmu-let-7e	MIMAT0000524	NM_017375	Ostf1	osteoclast stimulating factor 1	0	0	1	0	0	0	0	1	0	1	0
mmu-let-7e	MIMAT0000524	NM_017377	B4galt2	UDP-Gal:betaGlcNAc beta 1,4- galactosyltransferase, polypeptide 2	0	0	0	0	0	0	1	1	0	1	0
mmu-let-7e	MIMAT0000524	NM_017380	Sept9	septin 9	0	0	1	0	0	0	0	1	0	1	0
mmu-let-7e	MIMAT0000524	NM_017395	Rfx5	regulatory factor X, 5 (influences HLA class II expression)	0	0	1	0	0	0	0	1	0	1	0
mmu-let-7e	MIMAT0000524	NM_017469	Gucy1b3	guanylate cyclase 1, soluble, beta 3	0	0	1	0	0	0	0	1	0	1	0
mmu-let-7e	MIMAT0000524	NM_017477	Copg	coatomer protein complex, subunit gamma	0	0	1	0	0	0	0	1	0	1	0
mmu-let-7e	MIMAT0000524	NM_018737	Ctps2	cytidine 5"-triphosphate synthase 2	0	0	1	0	0	0	0	1	0	1	0
mmu-let-7e	MIMAT0000524	NM_018739	rp9	retinitis pigmentosa 9 (human)	0	0	1	0	0	0	0	1	0	1	0
mmu-let-7e	MIMAT0000524	NM_018741	Igfbpl1	insulin-like growth factor binding protein-like 1	0	0	1	0	0	0	0	1	0	1	0
mmu-let-7e	MIMAT0000524	NM_018743	Agpat6	1-acylglycerol-3-phosphate O-acyltransferase 6 (lysophosphatidic acid acyltransferase, zeta)	0	0	1	0	0	0	0	1	0	1	0
mmu-let-7e	MIMAT0000524	NM_018747	Akap7	A kinase (PRKA) anchor protein 7	0	0	1	0	0	0	0	1	0	1	0
mmu-let-7e	MIMAT0000524	NM_018753	Ywhab	tyrosine 3-monooxygenase/tryptophan 5-monooxygenase activation protein, beta polypeptide	0	0	1	0	0	0	0	1	0	1	0
mmu-let-7e	MIMAT0000524	NM_018760	Slc4a4	solute carrier family 4 (anion exchanger), member 4	0	0	1	0	0	0	0	1	0	1	0
mmu-let-7e	MIMAT0000524	NM_018766	Ntsr1	neurotensin receptor 1	0	0	1	0	0	0	0	1	0	1	0
mmu-let-7e	MIMAT0000524	NM_018768	Stx8	syntaxin 8	0	0	1	0	0	0	0	1	0	1	0
mmu-let-7e	MIMAT0000524	NM_018773	Skap2	src family associated phosphoprotein 2	0	0	1	0	0	0	0	1	0	1	0
mmu-let-7e	MIMAT0000524	NM_018778	Cldn8	claudin 8	0	0	1	0	0	0	0	1	0	1	0
mmu-let-7e	MIMAT0000524	NM_018790	Arc	activity regulated cytoskeletal-associated protein	0	0	1	0	0	0	0	1	0	1	0
mmu-let-7e	MIMAT0000524	NM_018793	Tyk2	tyrosine kinase 2	0	0	1	0	0	0	0	1	0	1	0
mmu-let-7e	MIMAT0000524	NM_018795	Abcc6	ATP-binding cassette, sub-family C (CFTR/MRP), member 6	0	0	1	0	0	0	0	1	0	1	0
mmu-let-7e	MIMAT0000524	NM_018804	Syt11	synaptotagmin XI	0	0	1	0	0	0	0	1	0	1	0
mmu-let-7e	MIMAT0000524	NM_018805	Hs3st3b1	heparan sulfate (glucosamine) 3-O-sulfotransferase 3B1	0	0	1	0	0	0	0	1	0	1	0
mmu-let-7e	MIMAT0000524	NM_018807	Plagl2	pleiomorphic adenoma gene-like 2	0	0	0	0	0	0	1	1	0	1	0
mmu-let-7e	MIMAT0000524	NM_018814	Pcnx	pecanex homolog (Drosophila)	0	0	1	0	0	0	0	1	0	1	0
mmu-let-7e	MIMAT0000524	NM_018862	Agpat1	1-acylglycerol-3-phosphate O-acyltransferase 1 (lysophosphatidic acid acyltransferase, alpha)	0	0	1	0	0	0	0	1	0	1	0
mmu-let-7e	MIMAT0000524	NM_018872	Tmem131	transmembrane protein 131	0	0	1	0	0	0	0	1	0	1	0
mmu-let-7e	MIMAT0000524	NM_018876	Fut2	fucosyltransferase 2	0	0	1	0	0	0	0	1	0	1	0
mmu-let-7e	MIMAT0000524	NM_018877	Setdb1	SET domain, bifurcated 1	0	0	1	0	0	0	0	1	0	1	0
mmu-let-7e	MIMAT0000524	NM_018878	Paxip1	PAX interacting (with transcription-activation domain) protein 1	0	0	1	0	0	0	0	1	0	1	0
mmu-let-7e	MIMAT0000524	NM_018883	Camkk1	calcium/calmodulin-dependent protein kinase kinase 1, alpha	0	0	1	0	0	0	0	1	0	1	0
mmu-let-7e	MIMAT0000524	NM_018884	Pdzrn3	PDZ domain containing RING finger 3	0	0	1	0	0	0	0	1	0	1	0
mmu-let-7e	MIMAT0000524	NM_019388	Cd86	CD86 antigen	0	0	1	0	0	0	0	1	0	1	0
mmu-let-7e	MIMAT0000524	NM_019391	Lsp1	lymphocyte specific 1	0	0	1	0	0	0	0	1	0	1	0
mmu-let-7e	MIMAT0000524	NM_019406	Fnbp1	formin binding protein 1	0	0	1	0	0	0	0	1	0	1	0
mmu-let-7e	MIMAT0000524	NM_019412	Prx	periaxin	0	0	1	0	0	0	0	1	0	1	0
mmu-let-7e	MIMAT0000524	NM_019421	Cd320	CD320 antigen	0	0	1	0	0	0	0	1	0	1	0
mmu-let-7e	MIMAT0000524	NM_019423	Elovl2	elongation of very long chain fatty acids (FEN1/Elo2, SUR4/Elo3, yeast)-like 2	0	0	1	0	0	0	0	1	0	1	0
mmu-let-7e	MIMAT0000524	NM_019424	Hps1	Hermansky-Pudlak syndrome 1 homolog (human)	0	0	1	0	0	0	0	1	0	1	0
mmu-let-7e	MIMAT0000524	NM_019440	Iigp2	interferon inducible GTPase 2	0	0	1	0	0	0	0	1	0	1	0
mmu-let-7e	MIMAT0000524	NM_019441	Ppt2	palmitoyl-protein thioesterase 2	0	0	1	0	0	0	0	1	0	1	0
mmu-let-7e	MIMAT0000524	NM_019449	Unc93b1	unc-93 homolog B1 (C. elegans)	0	0	1	0	0	0	0	1	0	1	0
mmu-let-7e	MIMAT0000524	NM_019451	Il1f5	interleukin 1 family, member 5 (delta)	0	0	1	0	0	0	0	1	0	1	0
mmu-let-7e	MIMAT0000524	NM_019454	Dll4	delta-like 4 (Drosophila)	0	0	1	0	0	0	0	1	0	1	0
mmu-let-7e	MIMAT0000524	NM_019455	Ptgds2	prostaglandin D2 synthase 2, hematopoietic	0	0	1	0	0	0	0	1	0	1	0
mmu-let-7e	MIMAT0000524	NM_019465	Crtam	cytotoxic and regulatory T cell molecule	0	0	1	0	0	0	0	1	0	1	0
mmu-let-7e	MIMAT0000524	NM_019483	Smad9	MAD homolog 9 (Drosophila)	0	0	1	0	0	0	0	1	0	1	0
mmu-let-7e	MIMAT0000524	NM_019510	Trpc3	transient receptor potential cation channel, subfamily C, member 3	0	0	1	0	0	0	0	1	0	1	0
mmu-let-7e	MIMAT0000524	NM_019517	Bace2	beta-site APP-cleaving enzyme 2	0	0	1	0	0	0	0	1	0	1	0
mmu-let-7e	MIMAT0000524	NM_019535	Sh3gl2	SH3-domain GRB2-like 2	0	0	1	0	0	0	0	1	0	1	0
mmu-let-7e	MIMAT0000524	NM_019540	Pfpl	pore forming protein-like	0	0	1	0	0	0	0	1	0	1	0
mmu-let-7e	MIMAT0000524	NM_019541	Cts8	cathepsin 8	0	0	1	0	0	0	0	1	0	1	0
mmu-let-7e	MIMAT0000524	NM_019547	Rbm38	RNA binding motif protein 38	0	0	1	0	0	0	0	1	0	1	0
mmu-let-7e	MIMAT0000524	NM_019553	Ddx21	DEAD (Asp-Glu-Ala-Asp) box polypeptide 21	0	0	1	0	0	0	0	1	0	1	0
mmu-let-7e	MIMAT0000524	NM_019571	Tspan5	tetraspanin 5	0	0	1	0	0	0	0	1	0	1	0
mmu-let-7e	MIMAT0000524	NM_019574	Patz1	POZ (BTB) and AT hook containing zinc finger 1	0	0	1	0	0	0	0	1	0	1	0
mmu-let-7e	MIMAT0000524	NM_019575	Scamp4	secretory carrier membrane protein 4	0	0	1	0	0	0	0	1	0	1	0
mmu-let-7e	MIMAT0000524	NM_019578	Extl1	exostoses (multiple)-like 1	0	0	1	0	0	0	0	1	0	1	0
mmu-let-7e	MIMAT0000524	NM_019581	Gtpbp2	GTP binding protein 2	0	0	1	0	0	0	0	1	0	1	0
mmu-let-7e	MIMAT0000524	NM_019586	Ube2j1	ubiquitin-conjugating enzyme E2, J1	0	0	1	0	0	0	0	1	0	1	0
mmu-let-7e	MIMAT0000524	NM_019588	Plce1	phospholipase C, epsilon 1	0	0	1	0	0	0	0	1	0	1	0
mmu-let-7e	MIMAT0000524	NM_019632	Napb	N-ethylmaleimide sensitive fusion protein attachment protein beta	0	0	1	0	0	0	0	1	0	1	0
mmu-let-7e	MIMAT0000524	NM_019634	Tspan7	tetraspanin 7	0	0	1	0	0	0	0	1	0	1	0
mmu-let-7e	MIMAT0000524	NM_019635	Stk3	serine/threonine kinase 3 (Ste20, yeast homolog)	0	0	1	0	0	0	0	1	0	1	0
mmu-let-7e	MIMAT0000524	NM_019642	Rpn2	ribophorin II	0	0	1	0	0	0	0	1	0	1	0
mmu-let-7e	MIMAT0000524	NM_019645	Pkp1	plakophilin 1	0	0	1	0	0	0	0	1	0	1	0
mmu-let-7e	MIMAT0000524	NM_019649	Clptm1	cleft lip and palate associated transmembrane protein 1	0	0	0	0	0	0	1	1	0	1	0
mmu-let-7e	MIMAT0000524	NM_019652	Asna1	arsA (bacterial) arsenite transporter, ATP-binding, homolog 1	0	0	1	0	0	0	0	1	0	1	0
mmu-let-7e	MIMAT0000524	NM_019654	Socs5	suppressor of cytokine signaling 5	0	0	1	0	0	0	0	1	0	1	0
mmu-let-7e	MIMAT0000524	NM_019660	Mycbp	c-myc binding protein	0	0	1	0	0	0	0	1	0	1	0
mmu-let-7e	MIMAT0000524	NM_019664	Kcnj15	potassium inwardly-rectifying channel, subfamily J, member 15	0	0	1	0	0	0	0	1	0	1	0
mmu-let-7e	MIMAT0000524	NM_019680	Elf4	E74-like factor 4 (ets domain transcription factor)	0	0	1	0	0	0	0	1	0	1	0
mmu-let-7e	MIMAT0000524	NM_019697	Kcnd2	potassium voltage-gated channel, Shal-related family, member 2	0	0	1	0	0	0	0	1	0	1	0
mmu-let-7e	MIMAT0000524	NM_019703	Pfkp	phosphofructokinase, platelet	0	0	1	0	0	0	0	1	0	1	0
mmu-let-7e	MIMAT0000524	NM_019731	Nme4	non-metastatic cells 4, protein expressed in	0	0	1	0	0	0	0	1	0	1	0
mmu-let-7e	MIMAT0000524	NM_019732	Runx3	runt related transcription factor 3	0	0	1	0	0	0	0	1	0	1	0
mmu-let-7e	MIMAT0000524	NM_019747	Zfp113	zinc finger protein 113	0	0	1	0	0	0	0	1	0	1	0
mmu-let-7e	MIMAT0000524	NM_019769	1500003O03Rik	RIKEN cDNA 1500003O03 gene	0	0	1	0	0	0	0	1	0	1	0
mmu-let-7e	MIMAT0000524	NM_019774	Akap8	A kinase (PRKA) anchor protein 8	0	0	1	0	0	0	0	1	0	1	0
mmu-let-7e	MIMAT0000524	NM_019777	Ikbke	inhibitor of kappaB kinase epsilon	0	0	0	0	0	0	1	1	0	1	0
mmu-let-7e	MIMAT0000524	NM_019788	Pldn	pallidin	0	0	1	0	0	0	0	1	0	1	0
mmu-let-7e	MIMAT0000524	NM_019802	Ggcx	gamma-glutamyl carboxylase	0	0	1	0	0	0	0	1	0	1	0
mmu-let-7e	MIMAT0000524	NM_019803	Ube2g2	ubiquitin-conjugating enzyme E2G 2	0	0	1	0	0	0	0	1	0	1	0
mmu-let-7e	MIMAT0000524	NM_019806	Vapb	vesicle-associated membrane protein, associated protein B and C	0	0	1	0	0	0	0	1	0	1	0
mmu-let-7e	MIMAT0000524	NM_019807	Acpp	acid phosphatase, prostate	0	0	1	0	0	0	0	1	0	1	0
mmu-let-7e	MIMAT0000524	NM_019810	Slc5a1	solute carrier family 5 (sodium/glucose cotransporter), member 1	0	0	1	0	0	0	0	1	0	1	0
mmu-let-7e	MIMAT0000524	NM_019816	Aatf	apoptosis antagonizing transcription factor	0	0	1	0	0	0	0	1	0	1	0
mmu-let-7e	MIMAT0000524	NM_019818	Timm22	translocase of inner mitochondrial membrane 22 homolog (yeast)	0	0	1	0	0	0	0	1	0	1	0
mmu-let-7e	MIMAT0000524	NM_019820	Cbln3	cerebellin 3 precursor protein	0	0	1	0	0	0	0	1	0	1	0
mmu-let-7e	MIMAT0000524	NM_019827	Gsk3b	glycogen synthase kinase 3 beta	0	0	0	0	0	0	1	1	0	1	0
mmu-let-7e	MIMAT0000524	NM_019866	Spib	Spi-B transcription factor (Spi-1/PU.1 related)	0	0	1	0	0	0	0	1	0	1	0
mmu-let-7e	MIMAT0000524	NM_019875	Abcb9	ATP-binding cassette, sub-family B (MDR/TAP), member 9	0	0	0	0	0	0	1	1	0	1	0
mmu-let-7e	MIMAT0000524	NM_019878	Sult1b1	sulfotransferase family 1B, member 1	0	0	1	0	0	0	0	1	0	1	0
mmu-let-7e	MIMAT0000524	NM_019922	Crtap	cartilage associated protein	0	0	0	0	0	0	1	1	0	1	0
mmu-let-7e	MIMAT0000524	NM_019924	Rps6ka4	ribosomal protein S6 kinase, polypeptide 4	0	0	1	0	0	0	0	1	0	1	0
mmu-let-7e	MIMAT0000524	NM_019925	Gpr132	G protein-coupled receptor 132	0	0	1	0	0	0	0	1	0	1	0
mmu-let-7e	MIMAT0000524	NM_019934	Sec1	secretory blood group 1	0	0	1	0	0	0	0	1	0	1	0
mmu-let-7e	MIMAT0000524	NM_019959	C1qtnf1	C1q and tumor necrosis factor related protein 1	0	0	1	0	0	0	0	1	0	1	0
mmu-let-7e	MIMAT0000524	NM_019965	Dnajb12	DnaJ (Hsp40) homolog, subfamily B, member 12	0	0	1	0	0	0	0	1	0	1	0
mmu-let-7e	MIMAT0000524	NM_019988	Gbl	G protein beta subunit-like	0	0	1	0	0	0	0	1	0	1	0
mmu-let-7e	MIMAT0000524	NM_019998	Alg2	asparagine-linked glycosylation 2 homolog (yeast, alpha-1,3-mannosyltransferase)	0	0	1	0	0	0	0	1	0	1	0
mmu-let-7e	MIMAT0000524	NM_019999	Pnkd	paroxysmal nonkinesiogenic dyskinesia	0	0	0	0	0	0	1	1	0	1	0
mmu-let-7e	MIMAT0000524	NM_020000	Med8	mediator of RNA polymerase II transcription, subunit 8 homolog (yeast)	0	0	1	0	0	0	0	1	0	1	0
mmu-let-7e	MIMAT0000524	NM_020028	Lpar2	lysophosphatidic acid receptor 2	0	0	1	0	0	0	0	1	0	1	0
mmu-let-7e	MIMAT0000524	NM_020036	Calm4	calmodulin 4	0	0	1	0	0	0	0	1	0	1	0
mmu-let-7e	MIMAT0000524	NM_020050	Tmem9b	TMEM9 domain family, member B	0	0	1	0	0	0	0	1	0	1	0
mmu-let-7e	MIMAT0000524	NM_020260	Cdgap	Cdc42 GTPase-activating protein	0	0	1	0	0	0	0	1	0	1	0
mmu-let-7e	MIMAT0000524	NM_020263	Cacna2d2	calcium channel, voltage-dependent, alpha 2/delta subunit 2	0	0	1	0	0	0	0	1	0	1	0
mmu-let-7e	MIMAT0000524	NM_020267	Trim44	tripartite motif-containing 44	0	0	1	0	0	0	0	1	0	1	0
mmu-let-7e	MIMAT0000524	NM_020273	Gmeb1	glucocorticoid modulatory element binding protein 1	0	0	1	0	0	0	0	1	0	1	0
mmu-let-7e	MIMAT0000524	NM_020274	Htr3b	5-hydroxytryptamine (serotonin) receptor 3B	0	0	1	0	0	0	0	1	0	1	0
mmu-let-7e	MIMAT0000524	NM_020275	Tnfrsf10b	tumor necrosis factor receptor superfamily, member 10b	0	0	1	0	0	0	0	1	0	1	0
mmu-let-7e	MIMAT0000524	NM_020278	Lgi1	leucine-rich repeat LGI family, member 1	0	0	1	0	0	0	0	1	0	1	0
mmu-let-7e	MIMAT0000524	NM_020493	Srf	serum response factor	0	0	1	0	0	0	0	1	0	1	0
mmu-let-7e	MIMAT0000524	NM_020497	Zfp276	zinc finger protein (C2H2 type) 276	0	0	1	0	0	0	0	1	0	1	0
mmu-let-7e	MIMAT0000524	NM_020507	Tob2	transducer of ERBB2, 2	0	0	0	0	0	0	1	1	0	1	0
mmu-let-7e	MIMAT0000524	NM_020517	Lenep	lens epithelial protein	0	0	1	0	0	0	0	1	0	1	0
mmu-let-7e	MIMAT0000524	NM_020520	Slc25a20	solute carrier family 25 (mitochondrial carnitine/acylcarnitine translocase), member 20	0	0	1	0	0	0	0	1	0	1	0
mmu-let-7e	MIMAT0000524	NM_020570	Xrcc2	X-ray repair complementing defective repair in Chinese hamster cells 2	0	0	1	0	0	0	0	1	0	1	0
mmu-let-7e	MIMAT0000524	NM_020577	As3mt	arsenic (+3 oxidation state) methyltransferase	0	0	1	0	0	0	0	1	0	1	0
mmu-let-7e	MIMAT0000524	NM_020585	Golga7	golgi autoantigen, golgin subfamily a, 7	0	0	1	0	0	0	0	1	0	1	0
mmu-let-7e	MIMAT0000524	NM_020599	Rlbp1	retinaldehyde binding protein 1	0	0	1	0	0	0	0	1	0	1	0
mmu-let-7e	MIMAT0000524	NM_020606	Parva	parvin, alpha	0	0	1	0	0	0	0	1	0	1	0
mmu-let-7e	MIMAT0000524	NM_020621	P2ry4	pyrimidinergic receptor P2Y, G-protein coupled, 4	0	0	1	0	0	0	0	1	0	1	0
mmu-let-7e	MIMAT0000524	NM_020625	Zbtb22	zinc finger and BTB domain containing 22	0	0	1	0	0	0	0	1	0	1	0
mmu-let-7e	MIMAT0000524	NM_021041	Abcc9	ATP-binding cassette, sub-family C (CFTR/MRP), member 9	0	0	1	0	0	0	0	1	0	1	0
mmu-let-7e	MIMAT0000524	NM_021042	Abcc9	ATP-binding cassette, sub-family C (CFTR/MRP), member 9	0	0	1	0	0	0	0	1	0	1	0
mmu-let-7e	MIMAT0000524	NM_021053	Slc46a2	solute carrier family 46, member 2	0	0	1	0	0	0	0	1	0	1	0
mmu-let-7e	MIMAT0000524	NM_021275	Kcna4	potassium voltage-gated channel, shaker-related subfamily, member 4	0	0	1	0	0	0	0	1	0	1	0
mmu-let-7e	MIMAT0000524	NM_021278	Tmsb4x	thymosin, beta 4, X chromosome	0	0	1	0	0	0	0	1	0	1	0
mmu-let-7e	MIMAT0000524	NM_021287	Spnb3	spectrin beta 3	0	0	1	0	0	0	0	1	0	1	0
mmu-let-7e	MIMAT0000524	NM_021293	Cd33	CD33 antigen	0	0	1	0	0	0	0	1	0	1	0
mmu-let-7e	MIMAT0000524	NM_021295	Lancl1	LanC (bacterial lantibiotic synthetase component C)-like 1	0	0	1	0	0	0	0	1	0	1	0
mmu-let-7e	MIMAT0000524	NM_021296	Grpel2	GrpE-like 2, mitochondrial	0	0	1	0	0	0	0	1	0	1	0
mmu-let-7e	MIMAT0000524	NM_021324	Ttyh1	tweety homolog 1 (Drosophila)	0	0	1	0	0	0	0	1	0	1	0
mmu-let-7e	MIMAT0000524	NM_021326	Rbak	RB-associated KRAB repressor	0	0	1	0	0	0	0	1	0	1	0
mmu-let-7e	MIMAT0000524	NM_021328	Bin3	bridging integrator 3	0	0	0	0	0	0	1	1	0	1	0
mmu-let-7e	MIMAT0000524	NM_021331	G6pc2	glucose-6-phosphatase, catalytic, 2	0	0	1	0	0	0	0	1	0	1	0
mmu-let-7e	MIMAT0000524	NM_021334	Itgax	integrin alpha X	0	0	1	0	0	0	0	1	0	1	0
mmu-let-7e	MIMAT0000524	NM_021355	Fmod	fibromodulin	0	0	1	0	0	0	0	1	0	1	0
mmu-let-7e	MIMAT0000524	NM_021364	Clec5a	C-type lectin domain family 5, member a	0	0	1	0	0	0	0	1	0	1	0
mmu-let-7e	MIMAT0000524	NM_021369	Chrna6	cholinergic receptor, nicotinic, alpha polypeptide 6	0	0	1	0	0	0	0	1	0	1	0
mmu-let-7e	MIMAT0000524	NM_021389	Sh3kbp1	SH3-domain kinase binding protein 1	0	0	1	0	0	0	0	1	0	1	0
mmu-let-7e	MIMAT0000524	NM_021394	Zbp1	Z-DNA binding protein 1	0	0	1	0	0	0	0	1	0	1	0
mmu-let-7e	MIMAT0000524	NM_021402	Ube2j2	ubiquitin-conjugating enzyme E2, J2 homolog (yeast)	0	0	1	0	0	0	0	1	0	1	0
mmu-let-7e	MIMAT0000524	NM_021407	Trem3	triggering receptor expressed on myeloid cells 3	0	0	1	0	0	0	0	1	0	1	0
mmu-let-7e	MIMAT0000524	NM_021412	Mmp19	matrix metallopeptidase 19	0	0	1	0	0	0	0	1	0	1	0
mmu-let-7e	MIMAT0000524	NM_021414	Ahcyl2	S-adenosylhomocysteine hydrolase-like 2	0	0	1	0	0	0	0	1	0	1	0
mmu-let-7e	MIMAT0000524	NM_021416	9630031F12Rik	RIKEN cDNA 9630031F12 gene	0	0	1	0	0	0	0	1	0	1	0
mmu-let-7e	MIMAT0000524	NM_021422	Dnaja4	DnaJ (Hsp40) homolog, subfamily A, member 4	0	0	1	0	0	0	0	1	0	1	0
mmu-let-7e	MIMAT0000524	NM_021431	Nudt11	nudix (nucleoside diphosphate linked moiety X)-type motif 11	0	0	1	0	0	0	0	1	0	1	0
mmu-let-7e	MIMAT0000524	NM_021435	Slc35b4	solute carrier family 35, member B4	0	0	1	0	0	0	0	1	0	1	0
mmu-let-7e	MIMAT0000524	NM_021461	Mknk1	MAP kinase-interacting serine/threonine kinase 1	0	0	1	0	0	0	0	1	0	1	0
mmu-let-7e	MIMAT0000524	NM_021475	Adamdec1	ADAM-like, decysin 1	0	0	1	0	0	0	0	1	0	1	0
mmu-let-7e	MIMAT0000524	NM_021477	A2bp1	ataxin 2 binding protein 1	0	0	0	0	0	0	1	1	0	1	0
mmu-let-7e	MIMAT0000524	NM_021481	Treh	trehalase (brush-border membrane glycoprotein)	0	0	1	0	0	0	0	1	0	1	0
mmu-let-7e	MIMAT0000524	NM_021491	Smpd3	sphingomyelin phosphodiesterase 3, neutral	0	0	1	0	0	0	0	1	0	1	0
mmu-let-7e	MIMAT0000524	NM_021501	Pias4	protein inhibitor of activated STAT 4	0	0	1	0	0	0	0	1	0	1	0
mmu-let-7e	MIMAT0000524	NM_021517	Pdzk1	PDZ domain containing 1	0	0	1	0	0	0	0	1	0	1	0
mmu-let-7e	MIMAT0000524	NM_021523	Huwe1	HECT, UBA and WWE domain containing 1	0	0	1	0	0	0	0	1	0	1	0
mmu-let-7e	MIMAT0000524	NM_021530	Slc4a8	solute carrier family 4 (anion exchanger), member 8	0	0	1	0	0	0	0	1	0	1	0
mmu-let-7e	MIMAT0000524	NM_021544	Scn5a	sodium channel, voltage-gated, type V, alpha	0	0	1	0	0	0	0	1	0	1	0
mmu-let-7e	MIMAT0000524	NM_021547	Stard3	START domain containing 3	0	0	1	0	0	0	0	1	0	1	0
mmu-let-7e	MIMAT0000524	NM_021552	5730427N09Rik	RIKEN cDNA 5730427N09 gene	0	0	1	0	0	0	0	1	0	1	0
mmu-let-7e	MIMAT0000524	NM_021563	Erbb2ip	Erbb2 interacting protein	0	0	1	0	0	0	0	1	0	1	0
mmu-let-7e	MIMAT0000524	NM_021565	Midn	midnolin	0	0	1	0	0	0	0	1	0	1	0
mmu-let-7e	MIMAT0000524	NM_021610	Gpa33	glycoprotein A33 (transmembrane)	0	0	1	0	0	0	0	1	0	1	0
mmu-let-7e	MIMAT0000524	NM_021716	Fign	fidgetin	0	0	0	0	0	0	1	1	0	1	0
mmu-let-7e	MIMAT0000524	NM_021877	Hr	hairless	0	0	1	0	0	0	0	1	0	1	0
mmu-let-7e	MIMAT0000524	NM_021889	Syt9	synaptotagmin IX	0	0	1	0	0	0	0	1	0	1	0
mmu-let-7e	MIMAT0000524	NM_021893	Cd274	CD274 antigen	0	0	1	0	0	0	0	1	0	1	0
mmu-let-7e	MIMAT0000524	NM_021895	Actn4	actinin alpha 4	0	0	1	0	0	0	0	1	0	1	0
mmu-let-7e	MIMAT0000524	NM_021896	Gucy1a3	guanylate cyclase 1, soluble, alpha 3	0	0	1	0	0	0	0	1	0	1	0
mmu-let-7e	MIMAT0000524	NM_021897	Trp53inp1	transformation related protein 53 inducible nuclear protein 1	0	0	1	0	0	0	0	1	0	1	0
mmu-let-7e	MIMAT0000524	NM_022004	Fxyd6	FXYD domain-containing ion transport regulator 6	0	0	1	0	0	0	0	1	0	1	0
mmu-let-7e	MIMAT0000524	NM_022022	Ube4b	ubiquitination factor E4B, UFD2 homolog (S. cerevisiae)	0	0	1	0	0	0	0	1	0	1	0
mmu-let-7e	MIMAT0000524	NM_022025	Slc5a7	solute carrier family 5 (choline transporter), member 7	0	0	1	0	0	0	0	1	0	1	0
mmu-let-7e	MIMAT0000524	NM_022305	B4galt1	UDP-Gal:betaGlcNAc beta 1,4- galactosyltransferase, polypeptide 1	0	0	1	0	0	0	0	1	0	1	0
mmu-let-7e	MIMAT0000524	NM_022315	Smoc2	SPARC related modular calcium binding 2	0	0	1	0	0	0	0	1	0	1	0
mmu-let-7e	MIMAT0000524	NM_022316	Smoc1	SPARC related modular calcium binding 1	0	0	1	0	0	0	0	1	0	1	0
mmu-let-7e	MIMAT0000524	NM_022317	Slc28a3	solute carrier family 28 (sodium-coupled nucleoside transporter), member 3	0	0	1	0	0	0	0	1	0	1	0
mmu-let-7e	MIMAT0000524	NM_022320	Gpr35	G protein-coupled receptor 35	0	0	1	0	0	0	0	1	0	1	0
mmu-let-7e	MIMAT0000524	NM_022324	Sdf2l1	stromal cell-derived factor 2-like 1	0	0	1	0	0	0	0	1	0	1	0
mmu-let-7e	MIMAT0000524	NM_022327	Ralb	v-ral simian leukemia viral oncogene homolog B (ras related)	0	0	1	0	0	0	0	1	0	1	0
mmu-let-7e	MIMAT0000524	NM_022408	Es2el	expressed sequence 2 embryonic lethal	0	0	1	0	0	0	0	1	0	1	0
mmu-let-7e	MIMAT0000524	NM_022413	Trpv6	transient receptor potential cation channel, subfamily V, member 6	0	0	1	0	0	0	0	1	0	1	0
mmu-let-7e	MIMAT0000524	NM_022415	Ptges	prostaglandin E synthase	0	0	1	0	0	0	0	1	0	1	0
mmu-let-7e	MIMAT0000524	NM_022723	Scube1	signal peptide, CUB domain, EGF-like 1	0	0	1	0	0	0	0	1	0	1	0
mmu-let-7e	MIMAT0000524	NM_022980	Rcan3	regulator of calcineurin 3	0	0	1	0	0	0	0	1	0	1	0
mmu-let-7e	MIMAT0000524	NM_022981	Zfp110	zinc finger protein 110	0	0	1	0	0	0	0	1	0	1	0
mmu-let-7e	MIMAT0000524	NM_022989	Arl6ip6	ADP-ribosylation factor-like 6 interacting protein 6	0	0	1	0	0	0	0	1	0	1	0
mmu-let-7e	MIMAT0000524	NM_023043	Prnd	prion protein dublet	0	0	1	0	0	0	0	1	0	1	0
mmu-let-7e	MIMAT0000524	NM_023045	Xpo7	exportin 7	0	0	1	0	0	0	0	1	0	1	0
mmu-let-7e	MIMAT0000524	NM_023046	Asb1	ankyrin repeat and SOCS box-containing protein 1	0	0	1	0	0	0	0	1	0	1	0
mmu-let-7e	MIMAT0000524	NM_023065	Ifi30	interferon gamma inducible protein 30	0	0	1	0	0	0	0	1	0	1	0
mmu-let-7e	MIMAT0000524	NM_023115	Pcdh15	protocadherin 15	0	0	1	0	0	0	0	1	0	1	0
mmu-let-7e	MIMAT0000524	NM_023118	Dab2	disabled homolog 2 (Drosophila)	0	0	1	0	0	0	0	1	0	1	0
mmu-let-7e	MIMAT0000524	NM_023126	Rab8a	RAB8A, member RAS oncogene family	0	0	1	0	0	0	0	1	0	1	0
mmu-let-7e	MIMAT0000524	NM_023129	Pln	phospholamban	0	0	1	0	0	0	0	1	0	1	0
mmu-let-7e	MIMAT0000524	NM_023141	Tor3a	torsin family 3, member A	0	0	1	0	0	0	0	1	0	1	0
mmu-let-7e	MIMAT0000524	NM_023146	Ranbp17	RAN binding protein 17	0	0	1	0	0	0	0	1	0	1	0
mmu-let-7e	MIMAT0000524	NM_023200	Ppp1r7	protein phosphatase 1, regulatory (inhibitor) subunit 7	0	0	1	0	0	0	0	1	0	1	0
mmu-let-7e	MIMAT0000524	NM_023217	Pgpep1	pyroglutamyl-peptidase I	0	0	1	0	0	0	0	1	0	1	0
mmu-let-7e	MIMAT0000524	NM_023240	Eef1d	eukaryotic translation elongation factor 1 delta (guanine nucleotide exchange protein)	0	0	1	0	0	0	0	1	0	1	0
mmu-let-7e	MIMAT0000524	NM_023258	Pycard	PYD and CARD domain containing	0	0	1	0	0	0	0	1	0	1	0
mmu-let-7e	MIMAT0000524	NM_023281	Sdha	succinate dehydrogenase complex, subunit A, flavoprotein (Fp)	0	0	1	0	0	0	0	1	0	1	0
mmu-let-7e	MIMAT0000524	NM_023317	Nde1	nuclear distribution gene E homolog 1 (A nidulans)	0	0	1	0	0	0	0	1	0	1	0
mmu-let-7e	MIMAT0000524	NM_023333	2210010C04Rik	RIKEN cDNA 2210010C04 gene	0	0	1	0	0	0	0	1	0	1	0
mmu-let-7e	MIMAT0000524	NM_023348	Snap29	synaptosomal-associated protein 29	0	0	1	0	0	0	0	1	0	1	0
mmu-let-7e	MIMAT0000524	NM_023371	Pin1	protein (peptidyl-prolyl cis/trans isomerase) NIMA-interacting 1	0	0	1	0	0	0	0	1	0	1	0
mmu-let-7e	MIMAT0000524	NM_023403	Mesdc2	mesoderm development candidate 2	0	0	1	0	0	0	0	1	0	1	0
mmu-let-7e	MIMAT0000524	NM_023409	Npc2	Niemann Pick type C2	0	0	1	0	0	0	0	1	0	1	0
mmu-let-7e	MIMAT0000524	NM_023500	Xk	Kell blood group precursor (McLeod phenotype) homolog	0	0	1	0	0	0	0	1	0	1	0
mmu-let-7e	MIMAT0000524	NM_023503	Ing2	inhibitor of growth family, member 2	0	0	1	0	0	0	0	1	0	1	0
mmu-let-7e	MIMAT0000524	NM_023505	Glrx2	glutaredoxin 2 (thioltransferase)	0	0	1	0	0	0	0	1	0	1	0
mmu-let-7e	MIMAT0000524	NM_023523	Pecr	peroxisomal trans-2-enoyl-CoA reductase	0	0	1	0	0	0	0	1	0	1	0
mmu-let-7e	MIMAT0000524	NM_023526	Nkiras1	NFKB inhibitor interacting Ras-like protein 1	0	0	1	0	0	0	0	1	0	1	0
mmu-let-7e	MIMAT0000524	NM_023537	Rab3b	RAB3B, member RAS oncogene family	0	0	1	0	0	0	0	1	0	1	0
mmu-let-7e	MIMAT0000524	NM_023585	Ube2v2	ubiquitin-conjugating enzyme E2 variant 2	0	0	1	0	0	0	0	1	0	1	0
mmu-let-7e	MIMAT0000524	NM_023598	Arid5b	AT rich interactive domain 5B (Mrf1 like)	0	0	1	0	0	0	0	1	0	1	0
mmu-let-7e	MIMAT0000524	NM_023624	Lrat	lecithin-retinol acyltransferase (phosphatidylcholine-retinol-O-acyltransferase)	0	0	1	0	0	0	0	1	0	1	0
mmu-let-7e	MIMAT0000524	NM_023635	Rab27a	RAB27A, member RAS oncogene family	0	0	1	0	0	0	0	1	0	1	0
mmu-let-7e	MIMAT0000524	NM_023651	Pex13	peroxisomal biogenesis factor 13	0	0	1	0	0	0	0	1	0	1	0
mmu-let-7e	MIMAT0000524	NM_023668	Ndel1	nuclear distribution gene E-like homolog 1 (A. nidulans)	0	0	1	0	0	0	0	1	0	1	0
mmu-let-7e	MIMAT0000524	NM_023737	Ehhadh	enoyl-Coenzyme A, hydratase/3-hydroxyacyl Coenzyme A dehydrogenase	0	0	1	0	0	0	0	1	0	1	0
mmu-let-7e	MIMAT0000524	NM_023755	Tcfcp2l1	transcription factor CP2-like 1	0	0	1	0	0	0	0	1	0	1	0
mmu-let-7e	MIMAT0000524	NM_023813	Camk2d	calcium/calmodulin-dependent protein kinase II, delta	0	0	1	0	0	0	0	1	0	1	0
mmu-let-7e	MIMAT0000524	NM_023831	1500035H01Rik	RIKEN cDNA 1500035H01 gene	0	0	1	0	0	0	0	1	0	1	0
mmu-let-7e	MIMAT0000524	NM_023850	Chst1	carbohydrate (keratan sulfate Gal-6) sulfotransferase 1	0	0	1	0	0	0	0	1	0	1	0
mmu-let-7e	MIMAT0000524	NM_023908	Slco3a1	solute carrier organic anion transporter family, member 3a1	0	0	1	0	0	0	0	1	0	1	0
mmu-let-7e	MIMAT0000524	NM_024201	Ccdc127	coiled-coil domain containing 127	0	0	1	0	0	0	0	1	0	1	0
mmu-let-7e	MIMAT0000524	NM_024215	Zfp593	zinc finger protein 593	0	0	1	0	0	0	0	1	0	1	0
mmu-let-7e	MIMAT0000524	NM_024223	Crip2	cysteine rich protein 2	0	0	1	0	0	0	0	1	0	1	0
mmu-let-7e	MIMAT0000524	NM_024229	Pcyt2	phosphate cytidylyltransferase 2, ethanolamine	0	0	1	0	0	0	0	1	0	1	0
mmu-let-7e	MIMAT0000524	NM_024231	Zfpl1	zinc finger like protein 1	0	0	1	0	0	0	0	1	0	1	0
mmu-let-7e	MIMAT0000524	NM_024241	Kif24	kinesin family member 24	0	0	1	0	0	0	0	1	0	1	0
mmu-let-7e	MIMAT0000524	NM_024244	1200015N20Rik	RIKEN cDNA 1200015N20 gene	0	0	1	0	0	0	0	1	0	1	0
mmu-let-7e	MIMAT0000524	NM_024246	Tmem79	transmembrane protein 79	0	0	1	0	0	0	0	1	0	1	0
mmu-let-7e	MIMAT0000524	NM_024270	Stard3nl	STARD3 N-terminal like	0	0	0	0	0	0	1	1	0	1	0
mmu-let-7e	MIMAT0000524	NM_024273	4930455C21Rik	RIKEN cDNA 4930455C21 gene	0	0	1	0	0	0	0	1	0	1	0
mmu-let-7e	MIMAT0000524	NM_024433	Mtap	methylthioadenosine phosphorylase	0	0	1	0	0	0	0	1	0	1	0
mmu-let-7e	MIMAT0000524	NM_024474	Emid2	EMI domain containing 2	0	0	1	0	0	0	0	1	0	1	0
mmu-let-7e	MIMAT0000524	NM_024478	Grpel1	GrpE-like 1, mitochondrial	0	0	1	0	0	0	0	1	0	1	0
mmu-let-7e	MIMAT0000524	NM_025282	Mef2c	myocyte enhancer factor 2C	0	0	1	0	0	0	0	1	0	1	0
mmu-let-7e	MIMAT0000524	NM_025292	Synj2bp	synaptojanin 2 binding protein	0	0	1	0	0	0	0	1	0	1	0
mmu-let-7e	MIMAT0000524	NM_025301	Mrpl17	mitochondrial ribosomal protein L17	0	0	1	0	0	0	0	1	0	1	0
mmu-let-7e	MIMAT0000524	NM_025303	Stau2	staufen (RNA binding protein) homolog 2 (Drosophila)	0	0	1	0	0	0	0	1	0	1	0
mmu-let-7e	MIMAT0000524	NM_025330	Hsd17b14	hydroxysteroid (17-beta) dehydrogenase 14	0	0	1	0	0	0	0	1	0	1	0
mmu-let-7e	MIMAT0000524	NM_025356	Ube2d3	ubiquitin-conjugating enzyme E2D 3 (UBC4/5 homolog, yeast)	0	0	1	0	0	0	0	1	0	1	0
mmu-let-7e	MIMAT0000524	NM_025368	Josd2	Josephin domain containing 2	0	0	1	0	0	0	0	1	0	1	0
mmu-let-7e	MIMAT0000524	NM_025379	Cox7b	cytochrome c oxidase subunit VIIb	0	0	1	0	0	0	0	1	0	1	0
mmu-let-7e	MIMAT0000524	NM_025389	Anapc11	anaphase promoting complex subunit 11 homolog (yeast)	0	0	1	0	0	0	0	1	0	1	0
mmu-let-7e	MIMAT0000524	NM_025390	Pop4	processing of precursor 4, ribonuclease P/MRP family, (S. cerevisiae)	0	0	1	0	0	0	0	1	0	1	0
mmu-let-7e	MIMAT0000524	NM_025404	Arl4d	ADP-ribosylation factor-like 4D	0	0	1	0	0	0	0	1	0	1	0
mmu-let-7e	MIMAT0000524	NM_025418	Vta1	Vps20-associated 1 homolog (S. cerevisiae)	0	0	1	0	0	0	0	1	0	1	0
mmu-let-7e	MIMAT0000524	NM_025430	Mrpl35	mitochondrial ribosomal protein L35	0	0	1	0	0	0	0	1	0	1	0
mmu-let-7e	MIMAT0000524	NM_025454	Ing5	inhibitor of growth family, member 5	0	0	1	0	0	0	0	1	0	1	0
mmu-let-7e	MIMAT0000524	NM_025461	1810020G14Rik	RIKEN cDNA 1810020G14 gene	0	0	1	0	0	0	0	1	0	1	0
mmu-let-7e	MIMAT0000524	NM_025479	2810021B07Rik	RIKEN cDNA 2810021B07 gene	0	0	1	0	0	0	0	1	0	1	0
mmu-let-7e	MIMAT0000524	NM_025500	Mrpl37	mitochondrial ribosomal protein L37	0	0	1	0	0	0	0	1	0	1	0
mmu-let-7e	MIMAT0000524	NM_025505	Blzf1	basic leucine zipper nuclear factor 1	0	0	1	0	0	0	0	1	0	1	0
mmu-let-7e	MIMAT0000524	NM_025521	2310011J03Rik	RIKEN cDNA 2310011J03 gene	0	0	1	0	0	0	0	1	0	1	0
mmu-let-7e	MIMAT0000524	NM_025545	Aptx	aprataxin	0	0	1	0	0	0	0	1	0	1	0
mmu-let-7e	MIMAT0000524	NM_025559	1810046J19Rik	RIKEN cDNA 1810046J19 gene	0	0	1	0	0	0	0	1	0	1	0
mmu-let-7e	MIMAT0000524	NM_025578	Mrps25	mitochondrial ribosomal protein S25	0	0	1	0	0	0	0	1	0	1	0
mmu-let-7e	MIMAT0000524	NM_025610	Asrgl1	asparaginase like 1	0	0	1	0	0	0	0	1	0	1	0
mmu-let-7e	MIMAT0000524	NM_025617	2210012G02Rik	RIKEN cDNA 2210012G02 gene	0	0	1	0	0	0	0	1	0	1	0
mmu-let-7e	MIMAT0000524	NM_025642	2610039C10Rik	RIKEN cDNA 2610039C10 gene	0	0	1	0	0	0	0	1	0	1	0
mmu-let-7e	MIMAT0000524	NM_025648	Farsa	phenylalanyl-tRNA synthetase, alpha subunit	0	0	1	0	0	0	0	1	0	1	0
mmu-let-7e	MIMAT0000524	NM_025651	Aste1	asteroid homolog 1 (Drosophila)	0	0	1	0	0	0	0	1	0	1	0
mmu-let-7e	MIMAT0000524	NM_025659	Abi3	ABI gene family, member 3	0	0	1	0	0	0	0	1	0	1	0
mmu-let-7e	MIMAT0000524	NM_025670	5730403B10Rik	RIKEN cDNA 5730403B10 gene	0	0	1	0	0	0	0	1	0	1	0
mmu-let-7e	MIMAT0000524	NM_025673	Golph3	golgi phosphoprotein 3	0	0	1	0	0	0	0	1	0	1	0
mmu-let-7e	MIMAT0000524	NM_025675	Atpbd4	ATP binding domain 4	0	0	1	0	0	0	0	1	0	1	0
mmu-let-7e	MIMAT0000524	NM_025685	Col27a1	collagen, type XXVII, alpha 1	0	0	1	0	0	0	0	1	0	1	0
mmu-let-7e	MIMAT0000524	NM_025716	Spryd4	SPRY domain containing 4	0	0	1	0	0	0	0	1	0	1	0
mmu-let-7e	MIMAT0000524	NM_025725	Ccdc96	coiled-coil domain containing 96	0	0	1	0	0	0	0	1	0	1	0
mmu-let-7e	MIMAT0000524	NM_025728	Spag16	sperm associated antigen 16	0	0	1	0	0	0	0	1	0	1	0
mmu-let-7e	MIMAT0000524	NM_025729	Map3k7ip3	mitogen-activated protein kinase kinase kinase 7 interacting protein 3	0	0	1	0	0	0	0	1	0	1	0
mmu-let-7e	MIMAT0000524	NM_025746	4933415F23Rik	RIKEN cDNA 4933415F23 gene	0	0	1	0	0	0	0	1	0	1	0
mmu-let-7e	MIMAT0000524	NM_025757	4933439F18Rik	RIKEN cDNA 4933439F18 gene	0	0	1	0	0	0	0	1	0	1	0
mmu-let-7e	MIMAT0000524	NM_025760	Ptplad2	protein tyrosine phosphatase-like A domain containing 2	0	0	1	0	0	0	0	1	0	1	0
mmu-let-7e	MIMAT0000524	NM_025768	Grtp1	GH regulated TBC protein 1	0	0	1	0	0	0	0	1	0	1	0
mmu-let-7e	MIMAT0000524	NM_025778	Bcl2l14	Bcl2-like 14 (apoptosis facilitator)	0	0	1	0	0	0	0	1	0	1	0
mmu-let-7e	MIMAT0000524	NM_025780	Thap2	THAP domain containing, apoptosis associated protein 2	0	0	1	0	0	0	0	1	0	1	0
mmu-let-7e	MIMAT0000524	NM_025781	Tmem170	transmembrane protein 170	0	0	1	0	0	0	0	1	0	1	0
mmu-let-7e	MIMAT0000524	NM_025793	Wdr45l	Wdr45 like	0	0	1	0	0	0	0	1	0	1	0
mmu-let-7e	MIMAT0000524	NM_025807	Slc16a9	solute carrier family 16 (monocarboxylic acid transporters), member 9	0	0	0	0	0	0	1	1	0	1	0
mmu-let-7e	MIMAT0000524	NM_025809	Clec14a	C-type lectin domain family 14, member a	0	0	1	0	0	0	0	1	0	1	0
mmu-let-7e	MIMAT0000524	NM_025815	Cpne8	copine VIII	0	0	1	0	0	0	0	1	0	1	0
mmu-let-7e	MIMAT0000524	NM_025823	Pcyox1	prenylcysteine oxidase 1	0	0	1	0	0	0	0	1	0	1	0
mmu-let-7e	MIMAT0000524	NM_025834	Proz	protein Z, vitamin K-dependent plasma glycoprotein	0	0	1	0	0	0	0	1	0	1	0
mmu-let-7e	MIMAT0000524	NM_025835	Pccb	propionyl Coenzyme A carboxylase, beta polypeptide	0	0	1	0	0	0	0	1	0	1	0
mmu-let-7e	MIMAT0000524	NM_025837	Mpi	mannose phosphate isomerase	0	0	1	0	0	0	0	1	0	1	0
mmu-let-7e	MIMAT0000524	NM_025844	Chordc1	cysteine and histidine-rich domain (CHORD)-containing, zinc-binding protein 1	0	0	1	0	0	0	0	1	0	1	0
mmu-let-7e	MIMAT0000524	NM_025852	Rexo1	REX1, RNA exonuclease 1 homolog (S. cerevisiae)	0	0	1	0	0	0	0	1	0	1	0
mmu-let-7e	MIMAT0000524	NM_025853	Dsn1	DSN1, MIND kinetochore complex component, homolog (S. cerevisiae)	0	0	1	0	0	0	0	1	0	1	0
mmu-let-7e	MIMAT0000524	NM_025855	Echdc1	enoyl Coenzyme A hydratase domain containing 1	0	0	1	0	0	0	0	1	0	1	0
mmu-let-7e	MIMAT0000524	NM_025862	Acad8	acyl-Coenzyme A dehydrogenase family, member 8	0	0	1	0	0	0	0	1	0	1	0
mmu-let-7e	MIMAT0000524	NM_025879	2410002O22Rik	RIKEN cDNA 2410002O22 gene	0	0	1	0	0	0	0	1	0	1	0
mmu-let-7e	MIMAT0000524	NM_025885	Med19	mediator of RNA polymerase II transcription, subunit 19 homolog (yeast)	0	0	1	0	0	0	0	1	0	1	0
mmu-let-7e	MIMAT0000524	NM_025897	1500003O22Rik	RIKEN cDNA 1500003O22 gene	0	0	1	0	0	0	0	1	0	1	0
mmu-let-7e	MIMAT0000524	NM_025901	Polr3k	polymerase (RNA) III (DNA directed) polypeptide K	0	0	1	0	0	0	0	1	0	1	0
mmu-let-7e	MIMAT0000524	NM_025929	2010109I03Rik	RIKEN cDNA 2010109I03 gene	0	0	1	0	0	0	0	1	0	1	0
mmu-let-7e	MIMAT0000524	NM_025937	Nkap	NFKB activating protein	0	0	1	0	0	0	0	1	0	1	0
mmu-let-7e	MIMAT0000524	NM_025943	Dzip1	DAZ interacting protein 1	0	0	0	0	0	0	1	1	0	1	0
mmu-let-7e	MIMAT0000524	NM_025944	2810432L12Rik	RIKEN cDNA 2810432L12 gene	0	0	1	0	0	0	0	1	0	1	0
mmu-let-7e	MIMAT0000524	NM_025950	Cdc37l1	cell division cycle 37 homolog (S. cerevisiae)-like 1	0	0	1	0	0	0	0	1	0	1	0
mmu-let-7e	MIMAT0000524	NM_025951	Pi4k2b	phosphatidylinositol 4-kinase type 2 beta	0	0	1	0	0	0	0	1	0	1	0
mmu-let-7e	MIMAT0000524	NM_025957	Ceacam14	CEA-related cell adhesion molecule 14	0	0	1	0	0	0	0	1	0	1	0
mmu-let-7e	MIMAT0000524	NM_025958	Cand2	cullin-associated and neddylation-dissociated 2 (putative)	0	0	1	0	0	0	0	1	0	1	0
mmu-let-7e	MIMAT0000524	NM_025962	Mmachc	methylmalonic aciduria cblC type, with homocystinuria	0	0	1	0	0	0	0	1	0	1	0
mmu-let-7e	MIMAT0000524	NM_025967	D16Ertd472e	DNA segment, Chr 16, ERATO Doi 472, expressed	0	0	1	0	0	0	0	1	0	1	0
mmu-let-7e	MIMAT0000524	NM_025975	Dynlt3	dynein light chain Tctex-type 3	0	0	1	0	0	0	0	1	0	1	0
mmu-let-7e	MIMAT0000524	NM_025980	Nrarp	Notch-regulated ankyrin repeat protein	0	0	1	0	0	0	0	1	0	1	0
mmu-let-7e	MIMAT0000524	NM_025982	Tspan31	tetraspanin 31	0	0	1	0	0	0	0	1	0	1	0
mmu-let-7e	MIMAT0000524	NM_025994	Efhd2	EF hand domain containing 2	0	0	1	0	0	0	0	1	0	1	0
mmu-let-7e	MIMAT0000524	NM_026000	Psmd9	proteasome (prosome, macropain) 26S subunit, non-ATPase, 9	0	0	1	0	0	0	0	1	0	1	0
mmu-let-7e	MIMAT0000524	NM_026011	Arl8b	ADP-ribosylation factor-like 8B	0	0	1	0	0	0	0	1	0	1	0
mmu-let-7e	MIMAT0000524	NM_026033	Gatad1	GATA zinc finger domain containing 1	0	0	1	0	0	0	0	1	0	1	0
mmu-let-7e	MIMAT0000524	NM_026039	Med18	mediator of RNA polymerase II transcription, subunit 18 homolog (yeast)	0	0	1	0	0	0	0	1	0	1	0
mmu-let-7e	MIMAT0000524	NM_026042	Med29	mediator complex subunit 29	0	0	1	0	0	0	0	1	0	1	0
mmu-let-7e	MIMAT0000524	NM_026046	Zfp329	zinc finger protein 329	0	0	1	0	0	0	0	1	0	1	0
mmu-let-7e	MIMAT0000524	NM_026048	2810452K22Rik	RIKEN cDNA 2810452K22 gene	0	0	1	0	0	0	0	1	0	1	0
mmu-let-7e	MIMAT0000524	NM_026054	2810474O19Rik	RIKEN cDNA 2810474O19 gene	0	0	1	0	0	0	0	1	0	1	0
mmu-let-7e	MIMAT0000524	NM_026058	Lass4	LAG1 homolog, ceramide synthase 4	0	0	1	0	0	0	0	1	0	1	0
mmu-let-7e	MIMAT0000524	NM_026064	2900073G15Rik	RIKEN cDNA 2900073G15 gene	0	0	1	0	0	0	0	1	0	1	0
mmu-let-7e	MIMAT0000524	NM_026075	Sfrs12ip1	SFRS12-interacting protein 1	0	0	0	0	0	0	1	1	0	1	0
mmu-let-7e	MIMAT0000524	NM_026080	Mrps24	mitochondrial ribosomal protein S24	0	0	1	0	0	0	0	1	0	1	0
mmu-let-7e	MIMAT0000524	NM_026085	3110049J23Rik	RIKEN cDNA 3110049J23 gene	0	0	1	0	0	0	0	1	0	1	0
mmu-let-7e	MIMAT0000524	NM_026105	1700093K21Rik	RIKEN cDNA 1700093K21 gene	0	0	1	0	0	0	0	1	0	1	0
mmu-let-7e	MIMAT0000524	NM_026111	Qpctl	glutaminyl-peptide cyclotransferase-like	0	0	1	0	0	0	0	1	0	1	0
mmu-let-7e	MIMAT0000524	NM_026121	Bag4	BCL2-associated athanogene 4	0	0	1	0	0	0	0	1	0	1	0
mmu-let-7e	MIMAT0000524	NM_026130	Srpr	signal recognition particle receptor ("docking protein")	0	0	1	0	0	0	0	1	0	1	0
mmu-let-7e	MIMAT0000524	NM_026144	Dhdds	dehydrodolichyl diphosphate synthase	0	0	1	0	0	0	0	1	0	1	0
mmu-let-7e	MIMAT0000524	NM_026145	Kctd10	potassium channel tetramerisation domain containing 10	0	0	1	0	0	0	0	1	0	1	0
mmu-let-7e	MIMAT0000524	NM_026148	Lims1	LIM and senescent cell antigen-like domains 1	0	0	1	0	0	0	0	1	0	1	0
mmu-let-7e	MIMAT0000524	NM_026150	4921536K21Rik	RIKEN cDNA 4921536K21 gene	0	0	1	0	0	0	0	1	0	1	0
mmu-let-7e	MIMAT0000524	NM_026162	Plxdc2	plexin domain containing 2	0	0	1	0	0	0	0	1	0	1	0
mmu-let-7e	MIMAT0000524	NM_026167	Klhl13	kelch-like 13 (Drosophila)	0	0	1	0	0	0	0	1	0	1	0
mmu-let-7e	MIMAT0000524	NM_026168	Ergic2	ERGIC and golgi 2	0	0	1	0	0	0	0	1	0	1	0
mmu-let-7e	MIMAT0000524	NM_026170	Ergic1	endoplasmic reticulum-golgi intermediate compartment (ERGIC) 1	0	0	0	0	0	0	1	1	0	1	0
mmu-let-7e	MIMAT0000524	NM_026177	1200011I18Rik	RIKEN cDNA 1200011I18 gene	0	0	1	0	0	0	0	1	0	1	0
mmu-let-7e	MIMAT0000524	NM_026186	Ccdc49	coiled-coil domain containing 49	0	0	1	0	0	0	0	1	0	1	0
mmu-let-7e	MIMAT0000524	NM_026198	Tmem167b	transmembrane protein 167B	0	0	1	0	0	0	0	1	0	1	0
mmu-let-7e	MIMAT0000524	NM_026228	Slc39a8	solute carrier family 39 (metal ion transporter), member 8	0	0	1	0	0	0	0	1	0	1	0
mmu-let-7e	MIMAT0000524	NM_026234	Pigm	phosphatidylinositol glycan anchor biosynthesis, class M	0	0	1	0	0	0	0	1	0	1	0
mmu-let-7e	MIMAT0000524	NM_026236	Wdr48	WD repeat domain 48	0	0	1	0	0	0	0	1	0	1	0
mmu-let-7e	MIMAT0000524	NM_026262	4930524B15Rik	RIKEN cDNA 4930524B15 gene	0	0	1	0	0	0	0	1	0	1	0
mmu-let-7e	MIMAT0000524	NM_026263	4930519G04Rik	RIKEN cDNA 4930519G04 gene	0	0	1	0	0	0	0	1	0	1	0
mmu-let-7e	MIMAT0000524	NM_026268	Dusp6	dual specificity phosphatase 6	0	0	1	0	0	0	0	1	0	1	0
mmu-let-7e	MIMAT0000524	NM_026273	4930453N24Rik	RIKEN cDNA 4930453N24 gene	0	0	1	0	0	0	0	1	0	1	0
mmu-let-7e	MIMAT0000524	NM_026277	Nob1	NIN1/RPN12 binding protein 1 homolog (S. cerevisiae)	0	0	1	0	0	0	0	1	0	1	0
mmu-let-7e	MIMAT0000524	NM_026278	Lrp2bp	Lrp2 binding protein	0	0	1	0	0	0	0	1	0	1	0
mmu-let-7e	MIMAT0000524	NM_026280	Mxra7	matrix-remodelling associated 7	0	0	1	0	0	0	0	1	0	1	0
mmu-let-7e	MIMAT0000524	NM_026283	Samd8	sterile alpha motif domain containing 8	0	0	1	0	0	0	0	1	0	1	0
mmu-let-7e	MIMAT0000524	NM_026312	2610029G23Rik	RIKEN cDNA 2610029G23 gene	0	0	1	0	0	0	0	1	0	1	0
mmu-let-7e	MIMAT0000524	NM_026316	Aldh3b1	aldehyde dehydrogenase 3 family, member B1	0	0	1	0	0	0	0	1	0	1	0
mmu-let-7e	MIMAT0000524	NM_026331	Slc25a37	solute carrier family 25, member 37	0	0	1	0	0	0	0	1	0	1	0
mmu-let-7e	MIMAT0000524	NM_026345	Mansc1	MANSC domain containing 1	0	0	1	0	0	0	0	1	0	1	0
mmu-let-7e	MIMAT0000524	NM_026348	Itgb3bp	integrin beta 3 binding protein (beta3-endonexin)	0	0	1	0	0	0	0	1	0	1	0
mmu-let-7e	MIMAT0000524	NM_026350	Ccdc130	coiled-coil domain containing 130	0	0	1	0	0	0	0	1	0	1	0
mmu-let-7e	MIMAT0000524	NM_026353	4930570C03Rik	RIKEN cDNA 4930570C03 gene	0	0	1	0	0	0	0	1	0	1	0
mmu-let-7e	MIMAT0000524	NM_026369	Arpc5	actin related protein 2/3 complex, subunit 5	0	0	1	0	0	0	0	1	0	1	0
mmu-let-7e	MIMAT0000524	NM_026380	Rgs8	regulator of G-protein signaling 8	0	0	1	0	0	0	0	1	0	1	0
mmu-let-7e	MIMAT0000524	NM_026390	Ubxd2	UBX domain containing 2	0	0	0	0	0	0	1	1	0	1	0
mmu-let-7e	MIMAT0000524	NM_026391	Ppp2r2d	protein phosphatase 2, regulatory subunit B, delta isoform	0	0	1	0	0	0	0	1	0	1	0
mmu-let-7e	MIMAT0000524	NM_026396	Bxdc2	brix domain containing 2	0	0	1	0	0	0	0	1	0	1	0
mmu-let-7e	MIMAT0000524	NM_026401	Mrp63	mitochondrial ribosomal protein 63	0	0	1	0	0	0	0	1	0	1	0
mmu-let-7e	MIMAT0000524	NM_026406	Zfp364	zinc finger protein 364	0	0	1	0	0	0	0	1	0	1	0
mmu-let-7e	MIMAT0000524	NM_026410	Cdca5	cell division cycle associated 5	0	0	1	0	0	0	0	1	0	1	0
mmu-let-7e	MIMAT0000524	NM_026422	Mrrf	mitochondrial ribosome recycling factor	0	0	1	0	0	0	0	1	0	1	0
mmu-let-7e	MIMAT0000524	NM_026423	2410018C20Rik	RIKEN cDNA 2410018C20 gene	0	0	1	0	0	0	0	1	0	1	0
mmu-let-7e	MIMAT0000524	NM_026435	Ufm1	ubiquitin-fold modifier 1	0	0	1	0	0	0	0	1	0	1	0
mmu-let-7e	MIMAT0000524	NM_026445	Sumf2	sulfatase modifying factor 2	0	0	1	0	0	0	0	1	0	1	0
mmu-let-7e	MIMAT0000524	NM_026450	Zfp169	zinc finger protein 169	0	0	1	0	0	0	0	1	0	1	0
mmu-let-7e	MIMAT0000524	NM_026485	Trabd	TraB domain containing	0	0	1	0	0	0	0	1	0	1	0
mmu-let-7e	MIMAT0000524	NM_026493	Cspp1	centrosome and spindle pole associated protein 1	0	0	1	0	0	0	0	1	0	1	0
mmu-let-7e	MIMAT0000524	NM_026495	Btbd14a	BTB (POZ) domain containing 14A	0	0	1	0	0	0	0	1	0	1	0
mmu-let-7e	MIMAT0000524	NM_026502	1110004E09Rik	RIKEN cDNA 1110004E09 gene	0	0	1	0	0	0	0	1	0	1	0
mmu-let-7e	MIMAT0000524	NM_026509	2310039E09Rik	RIKEN cDNA 2310039E09 gene	0	0	1	0	0	0	0	1	0	1	0
mmu-let-7e	MIMAT0000524	NM_026521	Zfp706	zinc finger protein 706	0	0	1	0	0	0	0	1	0	1	0
mmu-let-7e	MIMAT0000524	NM_026532	Nutf2	nuclear transport factor 2	0	0	1	0	0	0	0	1	0	1	0
mmu-let-7e	MIMAT0000524	NM_026534	3110003A22Rik	RIKEN cDNA 3110003A22 gene	0	0	1	0	0	0	0	1	0	1	0
mmu-let-7e	MIMAT0000524	NM_026538	Ddx56	DEAD (Asp-Glu-Ala-Asp) box polypeptide 56	0	0	1	0	0	0	0	1	0	1	0
mmu-let-7e	MIMAT0000524	NM_026551	Dcakd	dephospho-CoA kinase domain containing	0	0	1	0	0	0	0	1	0	1	0
mmu-let-7e	MIMAT0000524	NM_026570	Yeats4	YEATS domain containing 4	0	0	1	0	0	0	0	1	0	1	0
mmu-let-7e	MIMAT0000524	NM_026580	Otub2	OTU domain, ubiquitin aldehyde binding 2	0	0	1	0	0	0	0	1	0	1	0
mmu-let-7e	MIMAT0000524	NM_026609	Leprotl1	leptin receptor overlapping transcript-like 1	0	0	0	0	0	0	1	1	0	1	0
mmu-let-7e	MIMAT0000524	NM_026615	Urm1	ubiquitin related modifier 1 homolog (S. cerevisiae)	0	0	1	0	0	0	0	1	0	1	0
mmu-let-7e	MIMAT0000524	NM_026635	5730536A07Rik	RIKEN cDNA 5730536A07 gene	0	0	0	0	0	0	1	1	0	1	0
mmu-let-7e	MIMAT0000524	NM_026638	Cdipt	CDP-diacylglycerol--inositol 3-phosphatidyltransferase (phosphatidylinositol synthase)	0	0	1	0	0	0	0	1	0	1	0
[truncated: 1,359 more rows]
