# Supplementary material for: Toll-Like Receptor and miRNA-let-7e Expression Alter the Inflammatory Response in Leishmania amazonensis-Infected Macrophages
Source: Front Immunol. 2018 Nov 29;9:2792. doi: 10.3389/fimmu.2018.02792 (PMC6283264; doi:10.3389/fimmu.2018.02792)
Supplement: Table S3 — Let-7e inhibition alters the levels of mRNAs in the TLR pathway in WT macrophages during L. amazonensis infection. FR (Fold Regulation) represents the fold change results at a biological magnitude. Values >1.2 indicates positive regulation and values < -1.2 indicate negative regulation. [file Table_3.XLS]

## Sheet: S3 Table mRNA TLR le-7e inhib.c
		Up-Down Regulation (comparing to control group - uninfected)
		untreat - 4h		NC - 4h		let-7e inhib - 4h		untreat- 24h		NC - 24h		let-7e inhib - 24h
Description	Symbol	FR	p-value	FR	p-value	FR	p-value	FR	p-value	FR	p-value	FR	p-value
ArfGAP with FG repeats 1	Agfg1	1.3158	0.109446	1.007	0.973636	-1.0905	0.444852	1.0903	0.490173	1.0792	0.659339	1.0305	0.920971
Bruton agammaglobulinemia tyrosine kinase	Btk	-1.1539	0.474982	1.3295	0.311665	1.4265	0.134785	-1.1234	0.729273	1.6142	0.07179	1.5773	0.10031
Caspase 8	Casp8	-1.4606	0.018028	1.2961	0.22823	1.3496	0.104953	-1.0889	0.491447	1.5026	0.059204	1.5307	0.048452
Chemokine (C-C motif) ligand 2	Ccl2	-1.6748	0.261891	-5.6308	0.020483	-5.2598	0.008125	-1.3221	0.662189	-11.2876	0.014268	-8.3205	0.016181
CD14 antigen	Cd14	1.8967	0.138147	-4.0069	0.072452	-3.4165	0.04369	-2.7853	0.067377	-13.2308	0.043566	-11.733	0.044816
CD80 antigen	Cd80	-1.2289	0.489243	1.9725	0.032382	2.1031	0.007806	-1.0683	0.639233	1.4914	0.220464	1.5547	0.163534
CD86 antigen	Cd86	2.291	0.001382	2.214	0.000076	1.7471	0.012847	-1.2837	0.654159	-2.1535	0.002813	-2.1238	0.002734
CCAAT/enhancer binding protein (C/EBP), beta	Cebpb	1.8663	0.563121	4.7596	0.026831	5.9898	0.003461	-2.2742	0.343664	1.6105	0.957368	1.6596	0.924091
Conserved helix-loop-helix ubiquitous kinase	Chuk	2.9116	0.113579	-5.417	0.062283	-7.336	0.026181	1.765	0.241397	-6.7466	0.057194	-4.7927	0.065869
C-type lectin domain family 4, member e	Clec4e	3.296	0.00092	3.0596	0.001362	1.5828	0.104073	1.8495	0.102785	-3.302	0.008897	-3.0105	0.009524
Colony stimulating factor 2 (granulocyte-macrophage)	Csf2	3.3717	0.272147	3.42374	0.15968	10.1261	0.028757	1.0015	0.710736	2.63093	0.008016	9.24649	0.043544
Colony stimulating factor 3 (granulocyte)	Csf3	1.9829	0.200269	1.9611	0.160729	2.5403	0.044128	1.0386	0.926028	1.7431	0.141316	4.1363	0.021958
Chemokine (C-X-C motif) ligand 10	Cxcl10	-1.0606	0.832034	-1.1257	0.479255	-1.4464	0.063242	-6.2456	0.002585	-5.5181	0.002448	-4.4924	0.003346
Eukaryotic translation initiation factor 2-alpha kinase 2	Eif2ak2	-1.5447	0.397281	2.7511	0.121156	1.9185	0.370527	1.5661	0.580383	2.4737	0.206913	3.0809	0.072438
ELK1, member of ETS oncogene family	Elk1	-1.7081	0.093099	1.2184	0.742156	1.3333	0.435861	-1.5213	0.272056	1.5856	0.19639	1.7512	0.100486
Fas (TNFRSF6)-associated via death domain	Fadd	-1.2945	0.275667	1.5892	0.166517	1.6964	0.068797	-1.0319	0.859632	2.3702	0.008515	2.3484	0.009646
FBJ osteosarcoma oncogene	Fos	-3.4141	0.075598	1.0886	0.871328	1.4118	0.564484	-6.1489	0.135511	1.265	0.853957	1.2135	0.932488
High mobility group box 1	Hmgb1	1.5585	0.606481	-2.0789	0.161982	-2.4033	0.083511	1.5715	0.412293	-1.8954	0.203606	-1.5289	0.278827
Harvey rat sarcoma virus oncogene 1	Hras	-1.3347	0.266028	-1.0761	0.64926	1.1668	0.688656	-1.2357	0.474565	1.0359	0.917111	1.152	0.780119
Heat shock protein 1A	Hspa1a	2.0612	0.055977	-1.6012	0.160448	-1.6673	0.078459	2.6476	0.043687	-1.3907	0.266005	-1.2079	0.416034
Heat shock protein 1 (chaperonin)	Hspd1	1.8836	0.092051	2.1153	0.072032	2.1547	0.040263	2.5707	0.006525	2.9299	0.012964	3.3115	0.003832
Interferon beta 1, fibroblast	Ifnb1	2.8948	0.103	5.0777	0.016072	4.4306	0.00547	-3.1554	0.204718	1.1735	0.896532	2.3416	0.303318
Interferon gamma	Ifng	-1.8075	0.492352	-3.6217	0.091022	-3.2887	0.055847	1.8851	0.328059	-1.3947	0.385332	-2.8284	0.116582
Inhibitor of kappaB kinase beta	Ikbkb	-1.6197	0.248703	1.8298	0.189403	2.0456	0.058662	-1.7506	0.61241	2.5111	0.02797	2.3867	0.040626
Interleukin 10	Il10	-1.3667	0.198895	-2.5491	0.056626	-2.1473	0.050146	-3.6183	0.020409	-2.682	0.046501	-1.6283	0.147296
Interleukin 12A	Il12a	1.1608	0.901335	-2.0958	0.197318	-1.7563	0.178405	-1.7355	0.323436	-2.0574	0.204721	-2.0479	0.203364
Interleukin 1 alpha	Il1a	1.8236	0.008426	2.091	0.000797	2.1214	0.000974	4.2565	0.031625	1.6789	0.013085	1.8976	0.001077
Interleukin 1 beta	Il1b	-1.4878	0.26179	-1.7849	0.260878	-1.7112	0.193795	-4.7005	0.0178	-6.6154	0.080939	-3.3772	0.135333
Interleukin 1 receptor, type I	Il1r1	-5.1095	0.361079	5.1605	0.158511	6.0314	0.051023	-3.1282	0.389328	1.4414	0.74711	1.4785	0.753748
Interleukin 2	Il2	1.1429	0.666331	2.1835	0.288069	-1.0317	0.728011	1.0586	0.652811	1.544	0.186401	4.7789	0.075593
Interleukin 6	Il6	3.0581	0.147067	1.2894	0.919568	-1.9185	0.364793	-1.9525	0.213922	-2.7766	0.155435	1.0668	0.790326
Interleukin 6 receptor, alpha	Il6ra	-4.6855	0.020202	1.6386	0.203415	2.1848	0.011767	-2.5409	0.629927	2.775	0.00512	2.775	0.006836
Interleukin-1 receptor-associated kinase 1	Irak1	-1.4108	0.230775	1.2433	0.390085	1.3996	0.115295	-1.1936	0.98527	2.2671	0.002213	2.2256	0.003647
Interleukin-1 receptor-associated kinase 2	Irak2	1.5657	0.329482	2.7718	0.022874	3.0001	0.005942	-1.3522	0.449527	1.5994	0.430522	1.6292	0.400451
Interferon regulatory factor 1	Irf1	1.9489	0.02244	1.2483	0.653933	1.4768	0.221221	-1.3406	0.139321	-1.4439	0.260613	-1.4675	0.249336
Interferon regulatory factor 3	Irf3	-1.377	0.26491	-2.8762	0.095015	-2.4368	0.066868	-1.1137	0.550523	-1.7102	0.201253	-1.6828	0.207455
Jun oncogene	Jun	1.2377	0.90771	2.3922	0.161834	2.6528	0.056494	1.0531	0.804154	1.571	0.688867	1.507	0.752438
Lymphotoxin A	Lta	1.2586	0.930633	2.2592	0.399507	3.0525	0.111017	-1.1312	0.71157	2.0314	0.580291	2.4439	0.370388
Lymphocyte antigen 86	Ly86	-1.7081	0.199634	-2.9451	0.083043	-2.6208	0.050768	-1.919	0.160458	-5.5597	0.05108	-5.3455	0.052315
Lymphocyte antigen 96	Ly96	-1.2432	0.46784	1.1865	0.292823	1.083	0.620011	1.2524	0.445053	1.3074	0.14104	1.434	0.034205
Mitogen-activated protein kinase kinase 3	Map2k3	-1.1761	0.626559	3.1167	0.040982	3.6744	0.008632	-2.5943	0.331959	1.8067	0.481262	1.7053	0.57057
Mitogen-activated protein kinase kinase 4	Map2k4	-1.3526	0.255784	1.4966	0.267502	1.6358	0.097237	-1.1312	0.810993	2.1019	0.025551	2.166	0.021473
Mitogen-activated protein kinase kinase kinase 1	Map3k1	-2.5313	0.175191	2.9096	0.034047	3.4165	0.005146	-1.6677	0.61773	2.441	0.089443	2.74	0.046666
Mitogen-activated protein kinase kinase kinase 7	Map3k7	-1.1069	0.58332	1.1388	0.376259	1.0943	0.535308	1.0225	0.729934	1.6367	0.005572	1.7102	0.004022
Mitogen-activated protein kinase 8	Mapk8	-1.3095	0.079299	1.3708	0.042006	1.3899	0.048133	1.1307	0.321	1.3771	0.086985	1.5387	0.024467
Mitogen-activated protein kinase 8 interacting protein 3	Mapk8ip3	-2.2151	0.072986	1.5692	0.253111	1.9053	0.046847	-2.071	0.426641	1.6245	0.207975	1.9588	0.059473
Mitogen-activated protein kinase 9	Mapk9	-1.469	0.033678	1.0419	0.930149	1.181	0.319404	-1.0373	0.781951	1.3096	0.153458	1.3218	0.129706
Mucin 13, epithelial transmembrane	Muc13	1.345	0.408468	2.035	0.251637	-1.0443	0.575431	1.1604	0.671328	1.5387	0.421709	4.6107	0.064388
Myeloid differentiation primary response gene 88	Myd88	-1.569	0.262493	1.6254	0.380941	2.114	0.059225	-2.4122	0.338983	2.1104	0.096875	2.0197	0.139917
Nuclear factor of kappa light polypeptide gene enhancer in B-cells 1, p105	Nfkb1	1.8706	0.054964	1.348	0.285886	1.3496	0.227755	-1.9223	0.047247	1.1283	0.783688	1.1926	0.603978
Nuclear factor of kappa light polypeptide gene enhancer in B-cells 2, p49/p100	Nfkb2	2.0118	0.102088	1.5324	0.17696	1.5938	0.079668	-2.7327	0.00564	-1.5665	0.177142	-1.4183	0.239687
Nuclear factor of kappa light polypeptide gene enhancer in B-cells inhibitor, alpha	Nfkbia	2.9285	0.045363	-1.0613	0.680661	-1.007	0.861825	-2.1664	0.024953	-2.7495	0.033863	-3.072	0.028555
Nuclear factor of kappa light polypeptide gene enhancer in B-cells inhibitor, beta	Nfkbib	1.1914	0.958968	4.122	0.080222	5.3055	0.007027	-1.7689	0.57474	2.3674	0.31976	3.1311	0.112778
Nuclear factor of kappa light polypeptide gene enhancer in B-cells inhibitor-like 1	Nfkbil1	-1.7724	0.415092	3.7974	0.078353	4.6832	0.014704	-1.844	0.741682	4.0605	0.051432	3.8772	0.064811
Nuclear factor related to kappa B binding protein	Nfrkb	-1.5314	0.111685	1.1166	0.855907	1.3013	0.32752	-1.575	0.188003	1.3621	0.307348	1.4565	0.202123
Nuclear receptor subfamily 2, group C, member 2	Nr2c2	-2.1273	0.000797	-1.1906	0.18686	-1.183	0.190247	-1.2573	0.134615	1.3272	0.03071	1.3835	0.027713
Pellino 1	Peli1	-1.493	0.274047	1.5502	0.271222	1.5583	0.189059	1.1504	0.683777	2.2179	0.032187	2.4214	0.0156
Peptidoglycan recognition protein 1	Pglyrp1	-1.196	0.429436	-1.5236	0.267026	-1.5529	0.187684	-1.6025	0.150267	-2.2934	0.130933	-2.0244	0.157157
Peroxisome proliferator activated receptor alpha	Ppara	1.5922	0.395598	5.0689	0.159857	3.1711	0.023316	1.3681	0.454984	4.84	0.006232	11.8899	0.043554
Prostaglandin-endoperoxide synthase 2	Ptgs2	7.9685	0.000634	11.2226	0.000158	6.3423	0.023129	1.1524	0.882213	3.7192	0.069242	5.0455	0.011662
Reticuloendotheliosis oncogene	Rel	1.1116	0.788559	1.5692	0.090285	1.1892	0.533341	-1.1711	0.451613	1.3851	0.28292	1.5619	0.104011
V-rel reticuloendotheliosis viral oncogene homolog A (avian)	Rela	1.1743	0.639853	2.1374	0.048811	2.2076	0.029867	-2.7517	0.305495	1.9668	0.082745	1.9759	0.080637
Receptor (TNFRSF)-interacting serine-threonine kinase 2	Ripk2	2.5027	0.000156	1.3511	0.024264	1.2142	0.090354	1.0997	0.456341	-1.3402	0.075033	-1.1749	0.176726
TANK-binding kinase 1	Tbk1	1.4324	0.197195	2.1975	0.01904	1.8758	0.035859	1.1366	0.651042	2.0693	0.034789	2.6929	0.00977
Toll-like receptor adaptor molecule 1	Ticam1	-1.5964	0.467919	4.956	0.115559	5.6178	0.033383	-2.519	0.642896	3.6196	0.338061	3.5125	0.367589
Toll-like receptor adaptor molecule 2	Ticam2	1.0688	0.926163	2.8613	0.033043	2.7992	0.013358	-1.163	0.604744	1.6434	0.455531	1.5728	0.527161
Toll-interleukin 1 receptor (TIR) domain-containing adaptor protein	Tirap	-1.718	0.238595	2.0279	0.138292	2.2115	0.044067	-1.6193	0.678122	2.5315	0.035972	2.6147	0.029903
Toll-like receptor 1	Tlr1	2.4984	0.001623	-1.5856	0.070398	-1.5316	0.039612	-1.0355	0.965805	-2.0397	0.028968	-1.9476	0.028896
Toll-like receptor 2	Tlr2	8.0704	0.001271	6.1192	0.000129	4.9847	0.000221	-2.8785	0.047827	1.0497	0.774772	-1.0401	0.673883
Toll-like receptor 3	Tlr3	-1.7888	0.370458	3.5513	0.115369	2.6574	0.259622	1.5688	0.781456	2.2268	0.522339	3.0773	0.205847
Toll-like receptor 4	Tlr4	-1.7359	0.330751	2.6543	0.13727	2.0139	0.320666	1.0368	0.916642	2.1361	0.336011	2.8979	0.094988
Toll-like receptor 5	Tlr5	-2.3864	0.141419	-2.3308	0.109876	-2.035	0.107036	-10.3054	0.008986	-10.0155	0.037353	-10.4168	0.038233
Toll-like receptor 6	Tlr6	1.5657	0.073724	2.1747	0.013694	2.0994	0.005729	-1.0945	0.911598	2.6466	0.0037	2.6898	0.002328
Toll-like receptor 7	Tlr7	1.6331	0.874345	5.1874	0.022728	3.9109	0.069387	1.2854	0.984231	3.5842	0.146019	4.6536	0.039824
Toll-like receptor 8	Tlr8	-2.4592	0.151641	2.4382	0.084356	1.7963	0.31286	-1.163	0.742338	2.1226	0.241775	2.5535	0.067409
Toll-like receptor 9	Tlr9	-4.9412	0.315472	5.2265	0.097183	5.7757	0.031281	-5.1438	0.308387	1.5395	0.807755	1.5828	0.825748
Tumor necrosis factor	Tnf	7.809	0.000427	2.6436	0.084149	2.4074	0.079256	-1.7874	0.23819	-1.0145	0.681503	1.0467	0.749071
Tumor necrosis factor, alpha-induced protein 3	Tnfaip3	4.0212	0.000349	2.0634	0.027616	1.9185	0.019275	-1.161	0.494253	-1.0035	0.776216	1.0175	0.842124
Tumor necrosis factor receptor superfamily, member 1a	Tnfrsf1a	-1.3762	0.148188	1.0521	0.952786	1.229	0.520167	-1.7385	0.178884	1.3226	0.396691	1.2983	0.444568
Toll interacting protein	Tollip	1.1595	0.564562	1.7623	0.069866	2.104	0.013777	1.019	0.985034	1.7341	0.076222	1.6558	0.108867
TNFRSF1A-associated via death domain	Tradd	1.0036	0.587469	-3.7085	0.09618	-3.3987	0.057362	1.2287	0.657504	-2.7718	0.121817	-2.7527	0.122634
Tnf receptor-associated factor 6	Traf6	1.1997	0.933629	3.325	0.059555	3.3346	0.027076	-1.2357	0.820405	3.1023	0.082887	3.1456	0.076582
Ubiquitin-conjugating enzyme E2N	Ube2n	1.4466	0.17513	1.0473	0.976754	-1.1789	0.471613	1.38	0.097394	1.4607	0.168282	1.6974	0.037745
Ubiquitin-conjugating enzyme E2 variant 1	Ube2v1	1.085	0.668349	1.6529	0.105716	1.4489	0.178285	-1.0945	0.993927	2.156	0.016913	3.4943	0.001917
